# Supplementary material for: Causal Relationship Between Emotional Disorders and Thyroid Disorders: A Bidirectional Two‐Sample Mendelian Randomization Study
Source: Brain Behav. 2025 Jan 19;15(1):e70252. doi: 10.1002/brb3.70252 (PMC11743992; doi:10.1002/brb3.70252)
Supplement: Supplementary file 2 — Table S2 Detailed information of instrumental variables used in MR analyses [file BRB3-15-e70252-s003.xlsx]

## Sheet: Sheet1
Table S2 . Detailed information of instrumental variables used in MR analyses
Exposure	outcome	SNP	chr	pos	beta.outcome	se.outcome	samplesize.outcome	pval.outcome	eaf.outcome	effect_allele.outcome	other_allele.outcome	mr_keep.outcome	data_source.outcome	proxy.outcome	target_snp.outcome	proxy_snp.outcome	target_a1.outcome	target_a2.outcome	proxy_a1.outcome	proxy_a2.outcome
Major depressive disorder	Hypothyroidism || id:ebi-a-GCST90018862	rs72790364	5	127099567	0.0985	0.0471	410141	0.0363798	0.0133985	T	A	TRUE	igd	NA	NA	NA	NA	NA	NA	NA
Major depressive disorder	Hypothyroidism || id:ebi-a-GCST90018862	rs78260322	2	86793198	0.0219	0.0172	410141	0.2029	0.102233	G	A	TRUE	igd	NA	NA	NA	NA	NA	NA	NA
Major depressive disorder	Hypothyroidism || id:ebi-a-GCST90018862	rs75830153	12	104919891	0.0099	0.0277	410141	0.7212	0.0553796	G	T	TRUE	igd	NA	NA	NA	NA	NA	NA	NA
Major depressive disorder	Hypothyroidism || id:ebi-a-GCST90018862	rs113507055	3	43699876	-0.0086	0.0418	410141	0.8374	0.0141755	G	A	TRUE	igd	NA	NA	NA	NA	NA	NA	NA
Major depressive disorder	Hypothyroidism || id:ebi-a-GCST90018862	rs72875432	4	88735503	0.0152	0.0259	410141	0.5566	0.0637228	T	G	TRUE	igd	NA	NA	NA	NA	NA	NA	NA
Major depressive disorder	Hypothyroidism || id:ebi-a-GCST90018862	rs8191513	8	11626633	-0.0177	0.0113	410141	0.1187	0.21195	T	C	TRUE	igd	NA	NA	NA	NA	NA	NA	NA
Major depressive disorder	Hypothyroidism || id:ebi-a-GCST90018862	rs12890929	14	37744215	-0.0202	0.0427	410141	0.6359	0.0172699	C	G	TRUE	igd	NA	NA	NA	NA	NA	NA	NA
Major depressive disorder	Hypothyroidism || id:ebi-a-GCST90018862	rs62019400	15	91070965	-0.0462	0.0186	410141	0.0131199	0.0940494	G	A	TRUE	igd	NA	NA	NA	NA	NA	NA	NA
Major depressive disorder	Hypothyroidism || id:ebi-a-GCST90018862	rs735073	2	65790848	-0.0056	0.0211	410141	0.79	0.113503	T	C	TRUE	igd	NA	NA	NA	NA	NA	NA	NA
Major depressive disorder	Hypothyroidism || id:ebi-a-GCST90018862	rs4672664	2	213771848	0.0074	0.0115	410141	0.5226	0.201197	T	A	TRUE	igd	NA	NA	NA	NA	NA	NA	NA
Major depressive disorder	Hypothyroidism || id:ebi-a-GCST90018862	rs7707295	5	103902800	-0.0135	0.0133	410141	0.309	0.553335	A	C	TRUE	igd	NA	NA	NA	NA	NA	NA	NA
Major depressive disorder	Hypothyroidism || id:ebi-a-GCST90018862	rs146267707	20	15219891	-0.1132	0.0588	410141	0.05434	0.0119365	A	G	TRUE	igd	NA	NA	NA	NA	NA	NA	NA
Major depressive disorder	Hypothyroidism || id:ebi-a-GCST90018862	rs62478636	7	109820088	0.0123	0.0156	410141	0.4308	0.107374	T	C	TRUE	igd	NA	NA	NA	NA	NA	NA	NA
Major depressive disorder	Hypothyroidism || id:ebi-a-GCST90018862	rs117723312	9	108904396	0.0387	0.0422	410141	0.3588	0.0168647	G	C	TRUE	igd	NA	NA	NA	NA	NA	NA	NA
Major depressive disorder	Autoimmune thyroiditis || id:finn-b-E4_THYROIDITAUTOIM	rs735073	2	65790848	-0.5635	0.2146	NA	0.00864609	0.04756	T	C	TRUE	igd	NA	NA	NA	NA	NA	NA	NA
Major depressive disorder	Autoimmune thyroiditis || id:finn-b-E4_THYROIDITAUTOIM	rs62478636	7	109820088	0.0055	0.1781	NA	0.9755	0.06904	T	C	TRUE	igd	NA	NA	NA	NA	NA	NA	NA
Major depressive disorder	Autoimmune thyroiditis || id:finn-b-E4_THYROIDITAUTOIM	rs78260322	2	86793198	-0.0904	0.1694	NA	0.5937	0.07843	G	A	TRUE	igd	NA	NA	NA	NA	NA	NA	NA
Major depressive disorder	Autoimmune thyroiditis || id:finn-b-E4_THYROIDITAUTOIM	rs113507055	3	43699876	-0.3621	0.3171	NA	0.2536	0.0229	G	A	TRUE	igd	NA	NA	NA	NA	NA	NA	NA
Major depressive disorder	Autoimmune thyroiditis || id:finn-b-E4_THYROIDITAUTOIM	rs75830153	12	104919891	-0.1485	0.2021	NA	0.4624	0.0564	G	T	TRUE	igd	NA	NA	NA	NA	NA	NA	NA
Major depressive disorder	Autoimmune thyroiditis || id:finn-b-E4_THYROIDITAUTOIM	rs12890929	14	37744215	-0.1762	0.4467	NA	0.6933	0.01058	C	G	TRUE	igd	NA	NA	NA	NA	NA	NA	NA
Major depressive disorder	Autoimmune thyroiditis || id:finn-b-E4_THYROIDITAUTOIM	rs62019400	15	91070965	-0.3697	0.2215	NA	0.0951108	0.04474	G	A	TRUE	igd	NA	NA	NA	NA	NA	NA	NA
Major depressive disorder	Autoimmune thyroiditis || id:finn-b-E4_THYROIDITAUTOIM	rs117723312	9	108904396	0.5432	0.4762	NA	0.254	0.009929	G	C	TRUE	igd	NA	NA	NA	NA	NA	NA	NA
Major depressive disorder	Autoimmune thyroiditis || id:finn-b-E4_THYROIDITAUTOIM	rs72790364	5	127099567	-0.8222	0.4986	NA	0.0991608	0.008711	T	A	TRUE	igd	NA	NA	NA	NA	NA	NA	NA
Major depressive disorder	Autoimmune thyroiditis || id:finn-b-E4_THYROIDITAUTOIM	rs4672664	2	213771848	0.0252	0.1084	NA	0.8158	0.236	T	A	TRUE	igd	NA	NA	NA	NA	NA	NA	NA
Major depressive disorder	Autoimmune thyroiditis || id:finn-b-E4_THYROIDITAUTOIM	rs8191513	8	11626633	-0.1012	0.1126	NA	0.3687	0.2299	T	C	TRUE	igd	NA	NA	NA	NA	NA	NA	NA
Major depressive disorder	Nontoxic single thyroid nodule || id:finn-b-E4_GOITRENOD	rs4672664	2	213771848	0.0605	0.0505	NA	0.2311	0.236	T	A	TRUE	igd	NA	NA	NA	NA	NA	NA	NA
Major depressive disorder	Nontoxic single thyroid nodule || id:finn-b-E4_GOITRENOD	rs62019400	15	91070965	-0.0952	0.1032	NA	0.3563	0.04474	G	A	TRUE	igd	NA	NA	NA	NA	NA	NA	NA
Major depressive disorder	Nontoxic single thyroid nodule || id:finn-b-E4_GOITRENOD	rs735073	2	65790848	0.0864	0.0992	NA	0.384	0.04762	T	C	TRUE	igd	NA	NA	NA	NA	NA	NA	NA
Major depressive disorder	Nontoxic single thyroid nodule || id:finn-b-E4_GOITRENOD	rs113507055	3	43699876	-0.4122	0.1463	NA	0.00482603	0.02286	G	A	TRUE	igd	NA	NA	NA	NA	NA	NA	NA
Major depressive disorder	Nontoxic single thyroid nodule || id:finn-b-E4_GOITRENOD	rs117723312	9	108904396	-0.0946	0.224	NA	0.672699	0.009915	G	C	TRUE	igd	NA	NA	NA	NA	NA	NA	NA
Major depressive disorder	Nontoxic single thyroid nodule || id:finn-b-E4_GOITRENOD	rs75830153	12	104919891	0.0528	0.0953	NA	0.579599	0.05641	G	T	TRUE	igd	NA	NA	NA	NA	NA	NA	NA
Major depressive disorder	Nontoxic single thyroid nodule || id:finn-b-E4_GOITRENOD	rs8191513	8	11626633	-0.055	0.054	NA	0.3091	0.2298	T	C	TRUE	igd	NA	NA	NA	NA	NA	NA	NA
Major depressive disorder	Nontoxic single thyroid nodule || id:finn-b-E4_GOITRENOD	rs72790364	5	127099567	0.2412	0.2263	NA	0.2866	0.008736	T	A	TRUE	igd	NA	NA	NA	NA	NA	NA	NA
Major depressive disorder	Nontoxic single thyroid nodule || id:finn-b-E4_GOITRENOD	rs12890929	14	37744215	-0.0291	0.209	NA	0.8894	0.01059	C	G	TRUE	igd	NA	NA	NA	NA	NA	NA	NA
Major depressive disorder	Nontoxic single thyroid nodule || id:finn-b-E4_GOITRENOD	rs62478636	7	109820088	-0.0212	0.0837	NA	0.8002	0.06904	T	C	TRUE	igd	NA	NA	NA	NA	NA	NA	NA
Major depressive disorder	Nontoxic single thyroid nodule || id:finn-b-E4_GOITRENOD	rs78260322	2	86793198	-0.0419	0.0796	NA	0.5986	0.07842	G	A	TRUE	igd	NA	NA	NA	NA	NA	NA	NA
Major depressive disorder	Thyrotoxicosis with toxic single thyroid nodule || id:finn-b-E4_THYTOXNOD	rs8191513	8	11626633	0.0539	0.168	NA	0.7483	0.2296	T	C	TRUE	igd	NA	NA	NA	NA	NA	NA	NA
Major depressive disorder	Thyrotoxicosis with toxic single thyroid nodule || id:finn-b-E4_THYTOXNOD	rs75830153	12	104919891	-0.2185	0.3022	NA	0.4696	0.05633	G	T	TRUE	igd	NA	NA	NA	NA	NA	NA	NA
Major depressive disorder	Thyrotoxicosis with toxic single thyroid nodule || id:finn-b-E4_THYTOXNOD	rs78260322	2	86793198	0.0882	0.2471	NA	0.7212	0.07832	G	A	TRUE	igd	NA	NA	NA	NA	NA	NA	NA
Major depressive disorder	Thyrotoxicosis with toxic single thyroid nodule || id:finn-b-E4_THYTOXNOD	rs735073	2	65790848	-0.081	0.3085	NA	0.793	0.04767	T	C	TRUE	igd	NA	NA	NA	NA	NA	NA	NA
Major depressive disorder	Thyrotoxicosis with toxic single thyroid nodule || id:finn-b-E4_THYTOXNOD	rs62478636	7	109820088	0.0329	0.2602	NA	0.8993	0.0689	T	C	TRUE	igd	NA	NA	NA	NA	NA	NA	NA
Major depressive disorder	Thyrotoxicosis with toxic single thyroid nodule || id:finn-b-E4_THYTOXNOD	rs72790364	5	127099567	-0.5468	0.6925	NA	0.4298	0.008728	T	A	TRUE	igd	NA	NA	NA	NA	NA	NA	NA
Major depressive disorder	Thyrotoxicosis with toxic single thyroid nodule || id:finn-b-E4_THYTOXNOD	rs113507055	3	43699876	-0.3948	0.455	NA	0.3855	0.02264	G	A	TRUE	igd	NA	NA	NA	NA	NA	NA	NA
Major depressive disorder	Thyrotoxicosis with toxic single thyroid nodule || id:finn-b-E4_THYTOXNOD	rs4672664	2	213771848	0.0802	0.1568	NA	0.609101	0.2362	T	A	TRUE	igd	NA	NA	NA	NA	NA	NA	NA
Major depressive disorder	Thyrotoxicosis with toxic single thyroid nodule || id:finn-b-E4_THYTOXNOD	rs62019400	15	91070965	0.1252	0.323	NA	0.6983	0.04458	G	A	TRUE	igd	NA	NA	NA	NA	NA	NA	NA
Major depressive disorder	Thyrotoxicosis with toxic single thyroid nodule || id:finn-b-E4_THYTOXNOD	rs12890929	14	37744215	1.1455	0.6551	NA	0.08036	0.01061	C	G	TRUE	igd	NA	NA	NA	NA	NA	NA	NA
Major depressive disorder	Thyrotoxicosis with toxic single thyroid nodule || id:finn-b-E4_THYTOXNOD	rs117723312	9	108904396	0.0769	0.6972	NA	0.9122	0.009919	G	C	TRUE	igd	NA	NA	NA	NA	NA	NA	NA
Major depressive disorder	Non-cancer illness code, self-reported: hyperthyroidism/thyrotoxicosis || id:ukb-b-20289	rs4672664	2	213771848	-7.05516e-05	0.000203333	462933	0.73	0.279561	T	A	TRUE	igd	NA	NA	NA	NA	NA	NA	NA
Major depressive disorder	Non-cancer illness code, self-reported: hyperthyroidism/thyrotoxicosis || id:ukb-b-20289	rs8191513	8	11626633	-0.000225993	0.000196559	462933	0.25	0.311405	T	C	TRUE	igd	NA	NA	NA	NA	NA	NA	NA
Major depressive disorder	Non-cancer illness code, self-reported: hyperthyroidism/thyrotoxicosis || id:ukb-b-20289	rs62019400	15	91070965	0.000164518	0.000301148	462933	0.58	0.101397	G	A	TRUE	igd	NA	NA	NA	NA	NA	NA	NA
Major depressive disorder	Non-cancer illness code, self-reported: hyperthyroidism/thyrotoxicosis || id:ukb-b-20289	rs62478636	7	109820088	5.20694e-05	0.000254119	462933	0.84	0.150926	T	C	TRUE	igd	NA	NA	NA	NA	NA	NA	NA
Major depressive disorder	Non-cancer illness code, self-reported: hyperthyroidism/thyrotoxicosis || id:ukb-b-20289	rs78260322	2	86793198	-0.000134803	0.000293341	462933	0.649999	0.106862	G	A	TRUE	igd	NA	NA	NA	NA	NA	NA	NA
Major depressive disorder	Autoimmune thyroiditis || id:finn-b-E4_THYROIDITAUTOIM	rs735073	2	65790848	-0.5635	0.2146	NA	0.00864609	0.04756	T	C	TRUE	igd	NA	NA	NA	NA	NA	NA	NA
Major depressive disorder	Autoimmune thyroiditis || id:finn-b-E4_THYROIDITAUTOIM	rs62478636	7	109820088	0.0055	0.1781	NA	0.9755	0.06904	T	C	TRUE	igd	NA	NA	NA	NA	NA	NA	NA
Major depressive disorder	Autoimmune thyroiditis || id:finn-b-E4_THYROIDITAUTOIM	rs78260322	2	86793198	-0.0904	0.1694	NA	0.5937	0.07843	G	A	TRUE	igd	NA	NA	NA	NA	NA	NA	NA
Major depressive disorder	Autoimmune thyroiditis || id:finn-b-E4_THYROIDITAUTOIM	rs113507055	3	43699876	-0.3621	0.3171	NA	0.2536	0.0229	G	A	TRUE	igd	NA	NA	NA	NA	NA	NA	NA
Major depressive disorder	Autoimmune thyroiditis || id:finn-b-E4_THYROIDITAUTOIM	rs75830153	12	104919891	-0.1485	0.2021	NA	0.4624	0.0564	G	T	TRUE	igd	NA	NA	NA	NA	NA	NA	NA
Major depressive disorder	Autoimmune thyroiditis || id:finn-b-E4_THYROIDITAUTOIM	rs12890929	14	37744215	-0.1762	0.4467	NA	0.6933	0.01058	C	G	TRUE	igd	NA	NA	NA	NA	NA	NA	NA
Major depressive disorder	Autoimmune thyroiditis || id:finn-b-E4_THYROIDITAUTOIM	rs62019400	15	91070965	-0.3697	0.2215	NA	0.0951108	0.04474	G	A	TRUE	igd	NA	NA	NA	NA	NA	NA	NA
Major depressive disorder	Autoimmune thyroiditis || id:finn-b-E4_THYROIDITAUTOIM	rs117723312	9	108904396	0.5432	0.4762	NA	0.254	0.009929	G	C	TRUE	igd	NA	NA	NA	NA	NA	NA	NA
Major depressive disorder	Autoimmune thyroiditis || id:finn-b-E4_THYROIDITAUTOIM	rs72790364	5	127099567	-0.8222	0.4986	NA	0.0991608	0.008711	T	A	TRUE	igd	NA	NA	NA	NA	NA	NA	NA
Major depressive disorder	Autoimmune thyroiditis || id:finn-b-E4_THYROIDITAUTOIM	rs4672664	2	213771848	0.0252	0.1084	NA	0.8158	0.236	T	A	TRUE	igd	NA	NA	NA	NA	NA	NA	NA
Major depressive disorder	Autoimmune thyroiditis || id:finn-b-E4_THYROIDITAUTOIM	rs8191513	8	11626633	-0.1012	0.1126	NA	0.3687	0.2299	T	C	TRUE	igd	NA	NA	NA	NA	NA	NA	NA
Major depressive disorder	Thyroid cancer || id:ebi-a-GCST90018929	rs4672664	2	213771848	-0.0148	0.0492	491974	0.7637	0.204066	T	A	TRUE	igd	NA	NA	NA	NA	NA	NA	NA
Major depressive disorder	Thyroid cancer || id:ebi-a-GCST90018929	rs62019400	15	91070965	-0.0672	0.0838	491974	0.4229	0.0859707	G	A	TRUE	igd	NA	NA	NA	NA	NA	NA	NA
Major depressive disorder	Thyroid cancer || id:ebi-a-GCST90018929	rs8191513	8	11626633	-0.0666	0.0495	491974	0.1782	0.212641	T	C	TRUE	igd	NA	NA	NA	NA	NA	NA	NA
Major depressive disorder	Thyroid cancer || id:ebi-a-GCST90018929	rs72875432	4	88735503	0.0346	0.1243	491974	0.7805	0.063742	T	G	TRUE	igd	NA	NA	NA	NA	NA	NA	NA
Major depressive disorder	Thyroid cancer || id:ebi-a-GCST90018929	rs72790364	5	127099567	0.2021	0.2099	491974	0.3356	0.012628	T	A	TRUE	igd	NA	NA	NA	NA	NA	NA	NA
Major depressive disorder	Thyroid cancer || id:ebi-a-GCST90018929	rs113507055	3	43699876	0.062	0.1716	491974	0.717799	0.0154782	G	A	TRUE	igd	NA	NA	NA	NA	NA	NA	NA
Major depressive disorder	Thyroid cancer || id:ebi-a-GCST90018929	rs735073	2	65790848	0.0374	0.0649	491974	0.5642	0.106588	T	C	TRUE	igd	NA	NA	NA	NA	NA	NA	NA
Major depressive disorder	Thyroid cancer || id:ebi-a-GCST90018929	rs78260322	2	86793198	0.016	0.0757	491974	0.8328	0.0983267	G	A	TRUE	igd	NA	NA	NA	NA	NA	NA	NA
Major depressive disorder	Thyroid cancer || id:ebi-a-GCST90018929	rs7707295	5	103902800	0.0465	0.0638	491974	0.4661	0.553365	A	C	TRUE	igd	NA	NA	NA	NA	NA	NA	NA
Major depressive disorder	Thyroid cancer || id:ebi-a-GCST90018929	rs75830153	12	104919891	-0.016	0.0834	491974	0.8476	0.0561282	G	T	TRUE	igd	NA	NA	NA	NA	NA	NA	NA
Major depressive disorder	Thyroid cancer || id:ebi-a-GCST90018929	rs12890929	14	37744215	0.0202	0.1881	491974	0.9146	0.0162204	C	G	TRUE	igd	NA	NA	NA	NA	NA	NA	NA
Major depressive disorder	Thyroid cancer || id:ebi-a-GCST90018929	rs146267707	20	15219891	0.4863	0.2821	491974	0.0847208	0.0119216	A	G	TRUE	igd	NA	NA	NA	NA	NA	NA	NA
Major depressive disorder	Thyroid cancer || id:ebi-a-GCST90018929	rs62478636	7	109820088	-0.0574	0.0672	491974	0.3934	0.102307	T	C	TRUE	igd	NA	NA	NA	NA	NA	NA	NA
Major depressive disorder	Thyroid cancer || id:ebi-a-GCST90018929	rs117723312	9	108904396	-0.3182	0.1892	491974	0.0925699	0.0157271	G	C	TRUE	igd	NA	NA	NA	NA	NA	NA	NA
Bipolar disorder bip2021	Hypothyroidism || id:ebi-a-GCST90018862	rs10255167	7	140676153	0.005	0.0123	410141	0.6853	0.82242	A	G	TRUE	igd	NA	NA	NA	NA	NA	NA	NA
Bipolar disorder bip2021	Hypothyroidism || id:ebi-a-GCST90018862	rs10866641	5	169289206	-0.0007	0.0101	410141	0.9481	0.360562	C	T	TRUE	igd	NA	NA	NA	NA	NA	NA	NA
Bipolar disorder bip2021	Hypothyroidism || id:ebi-a-GCST90018862	rs28565152	5	7542911	0.0107	0.0119	410141	0.367	0.24926	A	G	TRUE	igd	NA	NA	NA	NA	NA	NA	NA
Bipolar disorder bip2021	Hypothyroidism || id:ebi-a-GCST90018862	rs6887473	5	80961069	-0.0076	0.0115	410141	0.506499	0.228355	A	G	TRUE	igd	NA	NA	NA	NA	NA	NA	NA
Bipolar disorder bip2021	Hypothyroidism || id:ebi-a-GCST90018862	rs2336147	3	52626443	-0.0097	0.0102	410141	0.3403	0.51465	C	T	TRUE	igd	NA	NA	NA	NA	NA	NA	NA
Bipolar disorder bip2021	Hypothyroidism || id:ebi-a-GCST90018862	rs6946056	7	131870597	-0.0079	0.0101	410141	0.4357	0.64312	C	A	TRUE	igd	NA	NA	NA	NA	NA	NA	NA
Bipolar disorder bip2021	Hypothyroidism || id:ebi-a-GCST90018862	rs10043984	5	137712121	-0.0105	0.0112	410141	0.3472	0.227079	T	C	TRUE	igd	NA	NA	NA	NA	NA	NA	NA
Bipolar disorder bip2021	Hypothyroidism || id:ebi-a-GCST90018862	rs10791849	11	65890597	0.0215	0.0126	410141	0.0880907	0.199547	A	T	TRUE	igd	NA	NA	NA	NA	NA	NA	NA
Bipolar disorder bip2021	Hypothyroidism || id:ebi-a-GCST90018862	rs61554907	17	38220432	-0.0067	0.0173	410141	0.6984	0.104662	T	G	TRUE	igd	NA	NA	NA	NA	NA	NA	NA
Bipolar disorder bip2021	Hypothyroidism || id:ebi-a-GCST90018862	rs228768	17	42191893	0.0186	0.0107	410141	0.0822906	0.57642	T	G	TRUE	igd	NA	NA	NA	NA	NA	NA	NA
Bipolar disorder bip2021	Hypothyroidism || id:ebi-a-GCST90018862	rs28455634	16	9230816	0.0126	0.0101	410141	0.2116	0.44967	A	G	TRUE	igd	NA	NA	NA	NA	NA	NA	NA
Bipolar disorder bip2021	Hypothyroidism || id:ebi-a-GCST90018862	rs237460	20	48033127	-0.0014	0.01	410141	0.8909	0.413503	T	C	TRUE	igd	NA	NA	NA	NA	NA	NA	NA
Bipolar disorder bip2021	Hypothyroidism || id:ebi-a-GCST90018862	rs2126180	1	61105668	0.0034	0.01	410141	0.7349	0.476343	A	G	TRUE	igd	NA	NA	NA	NA	NA	NA	NA
Bipolar disorder bip2021	Hypothyroidism || id:ebi-a-GCST90018862	rs696366	3	107757060	-0.0017	0.0101	410141	0.8651	0.369612	A	C	TRUE	igd	NA	NA	NA	NA	NA	NA	NA
Bipolar disorder bip2021	Hypothyroidism || id:ebi-a-GCST90018862	rs6806239	3	70488207	0.0075	0.0129	410141	0.5592	0.138127	G	T	TRUE	igd	NA	NA	NA	NA	NA	NA	NA
Bipolar disorder bip2021	Hypothyroidism || id:ebi-a-GCST90018862	rs6992333	8	144993377	-0.0004	0.0101	410141	0.971	0.356071	G	A	TRUE	igd	NA	NA	NA	NA	NA	NA	NA
Bipolar disorder bip2021	Hypothyroidism || id:ebi-a-GCST90018862	rs12668848	7	2020995	0.0074	0.0101	410141	0.465	0.45763	A	G	TRUE	igd	NA	NA	NA	NA	NA	NA	NA
Bipolar disorder bip2021	Hypothyroidism || id:ebi-a-GCST90018862	rs11062170	12	2348844	0.0003	0.0107	410141	0.9767	0.251652	C	G	TRUE	igd	NA	NA	NA	NA	NA	NA	NA
Bipolar disorder bip2021	Hypothyroidism || id:ebi-a-GCST90018862	rs748455	15	85149575	0.0224	0.0111	410141	0.0434901	0.23349	C	T	TRUE	igd	NA	NA	NA	NA	NA	NA	NA
Bipolar disorder bip2021	Hypothyroidism || id:ebi-a-GCST90018862	rs2011302	2	193738336	-0.0024	0.0103	410141	0.8137	0.396497	A	T	TRUE	igd	NA	NA	NA	NA	NA	NA	NA
Bipolar disorder bip2021	Hypothyroidism || id:ebi-a-GCST90018862	rs6954854	7	21492589	-0.0134	0.01	410141	0.178	0.520714	A	G	TRUE	igd	NA	NA	NA	NA	NA	NA	NA
Bipolar disorder bip2021	Hypothyroidism || id:ebi-a-GCST90018862	rs62489493	8	9763581	-0.0229	0.014	410141	0.1027	0.152078	G	C	TRUE	igd	NA	NA	NA	NA	NA	NA	NA
Bipolar disorder bip2021	Hypothyroidism || id:ebi-a-GCST90018862	rs10455979	6	166995260	0.0025	0.0127	410141	0.8423	0.47583	G	C	TRUE	igd	NA	NA	NA	NA	NA	NA	NA
Bipolar disorder bip2021	Hypothyroidism || id:ebi-a-GCST90018862	rs7707252	5	78840610	-0.0015	0.011	410141	0.8951	0.2274	G	A	TRUE	igd	NA	NA	NA	NA	NA	NA	NA
Bipolar disorder bip2021	Hypothyroidism || id:ebi-a-GCST90018862	rs11764361	7	105043229	-0.0017	0.0104	410141	0.8661	0.436601	G	A	TRUE	igd	NA	NA	NA	NA	NA	NA	NA
Bipolar disorder bip2021	Hypothyroidism || id:ebi-a-GCST90018862	rs10994415	10	62322034	0.006	0.0159	410141	0.7051	0.194239	C	T	TRUE	igd	NA	NA	NA	NA	NA	NA	NA
Bipolar disorder bip2021	Hypothyroidism || id:ebi-a-GCST90018862	rs12575685	11	70517927	0.0048	0.0109	410141	0.6574	0.293425	A	G	TRUE	igd	NA	NA	NA	NA	NA	NA	NA
Bipolar disorder bip2021	Hypothyroidism || id:ebi-a-GCST90018862	rs112481526	4	123076007	0.0051	0.0109	410141	0.6425	0.230909	G	A	TRUE	igd	NA	NA	NA	NA	NA	NA	NA
Bipolar disorder bip2021	Hypothyroidism || id:ebi-a-GCST90018862	rs4447398	15	42904904	0.0075	0.0146	410141	0.6042	0.828442	C	A	TRUE	igd	NA	NA	NA	NA	NA	NA	NA
Bipolar disorder bip2021	Hypothyroidism || id:ebi-a-GCST90018862	rs17183814	2	166152389	0.0201	0.0199	410141	0.3135	0.0675254	A	G	TRUE	igd	NA	NA	NA	NA	NA	NA	NA
Bipolar disorder bip2021	Hypothyroidism || id:ebi-a-GCST90018862	rs2953928	8	34152492	-0.0124	0.0197	410141	0.529	0.0566435	A	G	TRUE	igd	NA	NA	NA	NA	NA	NA	NA
Bipolar disorder bip2021	Hypothyroidism || id:ebi-a-GCST90018862	rs174592	11	61618608	-0.0389	0.0102	410141	0.000129101	0.386258	G	A	TRUE	igd	NA	NA	NA	NA	NA	NA	NA
Bipolar disorder bip2021	Hypothyroidism || id:ebi-a-GCST90018862	rs13417268	2	169481837	0.0189	0.0116	410141	0.1027	0.227394	G	C	TRUE	igd	NA	NA	NA	NA	NA	NA	NA
Bipolar disorder bip2021	Hypothyroidism || id:ebi-a-GCST90018862	rs6104027	20	43760461	0.0083	0.0101	410141	0.4134	0.326942	G	A	TRUE	igd	NA	NA	NA	NA	NA	NA	NA
Bipolar disorder bip2021	Hypothyroidism || id:ebi-a-GCST90018862	rs5758064	22	41153879	0.0363	0.0101	410141	0.000316301	0.592236	C	T	TRUE	igd	NA	NA	NA	NA	NA	NA	NA
Bipolar disorder bip2021	Hypothyroidism || id:ebi-a-GCST90018862	rs7201930	16	9958655	0.0126	0.0109	410141	0.2472	0.25247	C	T	TRUE	igd	NA	NA	NA	NA	NA	NA	NA
Bipolar disorder bip2021	Hypothyroidism || id:ebi-a-GCST90018862	rs2693698	14	99719219	0.0037	0.0102	410141	0.713099	0.664368	G	A	TRUE	igd	NA	NA	NA	NA	NA	NA	NA
Bipolar disorder bip2021	Hypothyroidism || id:ebi-a-GCST90018862	rs1998820	10	18751103	0.0351	0.0153	410141	0.0214102	0.110532	A	T	TRUE	igd	NA	NA	NA	NA	NA	NA	NA
Bipolar disorder bip2021	Hypothyroidism || id:ebi-a-GCST90018862	rs35306827	13	113869045	-0.0029	0.0115	410141	0.8007	0.24852	A	G	TRUE	igd	NA	NA	NA	NA	NA	NA	NA
Bipolar disorder bip2021	Hypothyroidism || id:ebi-a-GCST90018862	rs35958438	15	38973793	-0.02	0.0121	410141	0.1001	0.168172	A	G	TRUE	igd	NA	NA	NA	NA	NA	NA	NA
Bipolar disorder bip2021	Hypothyroidism || id:ebi-a-GCST90018862	rs10737496	1	163745389	0.0051	0.0102	410141	0.6152	0.682657	T	C	TRUE	igd	NA	NA	NA	NA	NA	NA	NA
Bipolar disorder bip2021	Hypothyroidism || id:ebi-a-GCST90018862	rs4619651	2	97416153	0.0057	0.0104	410141	0.5831	0.318584	A	G	TRUE	igd	NA	NA	NA	NA	NA	NA	NA
Bipolar disorder bip2021	Hypothyroidism || id:ebi-a-GCST90018862	rs9834970	3	36856030	-0.0272	0.0099	410141	0.00616893	0.53242	C	T	TRUE	igd	NA	NA	NA	NA	NA	NA	NA
Bipolar disorder bip2021	Hypothyroidism || id:ebi-a-GCST90018862	rs2273738	10	111648659	-0.0291	0.0141	410141	0.0393396	0.214764	T	C	TRUE	igd	NA	NA	NA	NA	NA	NA	NA
Bipolar disorder bip2021	Hypothyroidism || id:ebi-a-GCST90018862	rs1487445	6	98565211	-0.0077	0.0099	410141	0.4339	0.446621	T	C	TRUE	igd	NA	NA	NA	NA	NA	NA	NA
Bipolar disorder bip2021	Hypothyroidism || id:ebi-a-GCST90018862	rs113779084	7	11871787	-0.0162	0.0108	410141	0.1317	0.244692	A	G	TRUE	igd	NA	NA	NA	NA	NA	NA	NA
Bipolar disorder bip2021	Hypothyroidism || id:ebi-a-GCST90018862	rs62581014	9	141066490	-0.001	0.0108	410141	0.9255	0.357658	T	C	TRUE	igd	NA	NA	NA	NA	NA	NA	NA
Bipolar disorder bip2021	Hypothyroidism || id:ebi-a-GCST90018862	rs41315395	6	32201469	-0.0043	0.0171	410141	0.8025	0.160207	A	C	TRUE	igd	NA	NA	NA	NA	NA	NA	NA
Bipolar disorder bip2021	Hypothyroidism || id:ebi-a-GCST90018862	rs7108878	11	79107807	-0.0146	0.0165	410141	0.3747	0.0854534	G	T	TRUE	igd	NA	NA	NA	NA	NA	NA	NA
Bipolar disorder bip2021	Hypothyroidism || id:ebi-a-GCST90018862	rs13044225	20	60865815	-0.04	0.0126	410141	0.00148799	0.468944	G	A	TRUE	igd	NA	NA	NA	NA	NA	NA	NA
Bipolar disorder bip2021	Hypothyroidism || id:ebi-a-GCST90018862	rs4790841	17	1835482	-0.0147	0.0168	410141	0.3795	0.152697	T	C	TRUE	igd	NA	NA	NA	NA	NA	NA	NA
Bipolar disorder bip2021	Autoimmune thyroiditis || id:finn-b-E4_THYROIDITAUTOIM	rs7707252	5	78840610	-0.1362	0.0954	NA	0.1532	0.3667	G	A	TRUE	igd	NA	NA	NA	NA	NA	NA	NA
Bipolar disorder bip2021	Autoimmune thyroiditis || id:finn-b-E4_THYROIDITAUTOIM	rs10737496	1	163745389	0.0291	0.0938	NA	0.756599	0.609	T	C	TRUE	igd	NA	NA	NA	NA	NA	NA	NA
Bipolar disorder bip2021	Autoimmune thyroiditis || id:finn-b-E4_THYROIDITAUTOIM	rs12668848	7	2020995	-0.0708	0.0954	NA	0.4584	0.3498	A	G	TRUE	igd	NA	NA	NA	NA	NA	NA	NA
Bipolar disorder bip2021	Autoimmune thyroiditis || id:finn-b-E4_THYROIDITAUTOIM	rs11764361	7	105043229	0.1797	0.0951	NA	0.0588505	0.3698	G	A	TRUE	igd	NA	NA	NA	NA	NA	NA	NA
Bipolar disorder bip2021	Autoimmune thyroiditis || id:finn-b-E4_THYROIDITAUTOIM	rs10255167	7	140676153	0.0328	0.118	NA	0.7813	0.8198	A	G	TRUE	igd	NA	NA	NA	NA	NA	NA	NA
Bipolar disorder bip2021	Autoimmune thyroiditis || id:finn-b-E4_THYROIDITAUTOIM	rs28455634	16	9230816	-0.0152	0.0926	NA	0.8694	0.4375	A	G	TRUE	igd	NA	NA	NA	NA	NA	NA	NA
Bipolar disorder bip2021	Autoimmune thyroiditis || id:finn-b-E4_THYROIDITAUTOIM	rs35958438	15	38973793	-0.1385	0.1123	NA	0.2173	0.2095	A	G	TRUE	igd	NA	NA	NA	NA	NA	NA	NA
Bipolar disorder bip2021	Autoimmune thyroiditis || id:finn-b-E4_THYROIDITAUTOIM	rs62489493	8	9763581	-0.0551	0.1374	NA	0.688101	0.1633	G	C	TRUE	igd	NA	NA	NA	NA	NA	NA	NA
Bipolar disorder bip2021	Autoimmune thyroiditis || id:finn-b-E4_THYROIDITAUTOIM	rs4447398	15	42904904	0.0448	0.1395	NA	0.748001	0.8776	C	A	TRUE	igd	NA	NA	NA	NA	NA	NA	NA
Bipolar disorder bip2021	Autoimmune thyroiditis || id:finn-b-E4_THYROIDITAUTOIM	rs1998820	10	18751103	0.2259	0.1339	NA	0.0914008	0.1366	A	T	TRUE	igd	NA	NA	NA	NA	NA	NA	NA
Bipolar disorder bip2021	Autoimmune thyroiditis || id:finn-b-E4_THYROIDITAUTOIM	rs174592	11	61618608	0.0834	0.0925	NA	0.3669	0.4251	G	A	TRUE	igd	NA	NA	NA	NA	NA	NA	NA
Bipolar disorder bip2021	Autoimmune thyroiditis || id:finn-b-E4_THYROIDITAUTOIM	rs7108878	11	79107807	-0.1932	0.1664	NA	0.2458	0.08115	G	T	TRUE	igd	NA	NA	NA	NA	NA	NA	NA
Bipolar disorder bip2021	Autoimmune thyroiditis || id:finn-b-E4_THYROIDITAUTOIM	rs5758064	22	41153879	-0.001	0.0923	NA	0.9915	0.5767	C	T	TRUE	igd	NA	NA	NA	NA	NA	NA	NA
Bipolar disorder bip2021	Autoimmune thyroiditis || id:finn-b-E4_THYROIDITAUTOIM	rs10866641	5	169289206	0.1574	0.0924	NA	0.0884993	0.4223	C	T	TRUE	igd	NA	NA	NA	NA	NA	NA	NA
Bipolar disorder bip2021	Autoimmune thyroiditis || id:finn-b-E4_THYROIDITAUTOIM	rs9834970	3	36856030	-0.115	0.0933	NA	0.2173	0.4144	C	T	TRUE	igd	NA	NA	NA	NA	NA	NA	NA
Bipolar disorder bip2021	Autoimmune thyroiditis || id:finn-b-E4_THYROIDITAUTOIM	rs2336147	3	52626443	-0.1182	0.0913	NA	0.1958	0.4953	C	T	TRUE	igd	NA	NA	NA	NA	NA	NA	NA
Bipolar disorder bip2021	Autoimmune thyroiditis || id:finn-b-E4_THYROIDITAUTOIM	rs2693698	14	99719219	-0.0653	0.0926	NA	0.481	0.5828	G	A	TRUE	igd	NA	NA	NA	NA	NA	NA	NA
Bipolar disorder bip2021	Autoimmune thyroiditis || id:finn-b-E4_THYROIDITAUTOIM	rs62581014	9	141066490	0.0876	0.1047	NA	0.403	0.2623	T	C	TRUE	igd	NA	NA	NA	NA	NA	NA	NA
Bipolar disorder bip2021	Autoimmune thyroiditis || id:finn-b-E4_THYROIDITAUTOIM	rs237460	20	48033127	0.048	0.0927	NA	0.604399	0.4047	T	C	TRUE	igd	NA	NA	NA	NA	NA	NA	NA
Bipolar disorder bip2021	Autoimmune thyroiditis || id:finn-b-E4_THYROIDITAUTOIM	rs4619651	2	97416153	0.0248	0.0927	NA	0.7894	0.4347	A	G	TRUE	igd	NA	NA	NA	NA	NA	NA	NA
Bipolar disorder bip2021	Autoimmune thyroiditis || id:finn-b-E4_THYROIDITAUTOIM	rs17183814	2	166152389	0.2685	0.2083	NA	0.1974	0.04877	A	G	TRUE	igd	NA	NA	NA	NA	NA	NA	NA
Bipolar disorder bip2021	Autoimmune thyroiditis || id:finn-b-E4_THYROIDITAUTOIM	rs2011302	2	193738336	-0.2276	0.0966	NA	0.01852	0.3403	A	T	TRUE	igd	NA	NA	NA	NA	NA	NA	NA
Bipolar disorder bip2021	Autoimmune thyroiditis || id:finn-b-E4_THYROIDITAUTOIM	rs10994415	10	62322034	0.0077	0.1324	NA	0.9539	0.1434	C	T	TRUE	igd	NA	NA	NA	NA	NA	NA	NA
Bipolar disorder bip2021	Autoimmune thyroiditis || id:finn-b-E4_THYROIDITAUTOIM	rs13417268	2	169481837	-0.0738	0.1063	NA	0.4876	0.2459	G	C	TRUE	igd	NA	NA	NA	NA	NA	NA	NA
Bipolar disorder bip2021	Autoimmune thyroiditis || id:finn-b-E4_THYROIDITAUTOIM	rs28565152	5	7542911	-0.0286	0.1095	NA	0.793999	0.2294	A	G	TRUE	igd	NA	NA	NA	NA	NA	NA	NA
Bipolar disorder bip2021	Autoimmune thyroiditis || id:finn-b-E4_THYROIDITAUTOIM	rs6954854	7	21492589	0.0631	0.0916	NA	0.490801	0.5153	A	G	TRUE	igd	NA	NA	NA	NA	NA	NA	NA
Bipolar disorder bip2021	Autoimmune thyroiditis || id:finn-b-E4_THYROIDITAUTOIM	rs6887473	5	80961069	0.1405	0.1148	NA	0.2212	0.1975	A	G	TRUE	igd	NA	NA	NA	NA	NA	NA	NA
Bipolar disorder bip2021	Autoimmune thyroiditis || id:finn-b-E4_THYROIDITAUTOIM	rs1487445	6	98565211	-0.0235	0.0915	NA	0.7972	0.4805	T	C	TRUE	igd	NA	NA	NA	NA	NA	NA	NA
Bipolar disorder bip2021	Autoimmune thyroiditis || id:finn-b-E4_THYROIDITAUTOIM	rs10043984	5	137712121	-0.0639	0.0997	NA	0.522001	0.3041	T	C	TRUE	igd	NA	NA	NA	NA	NA	NA	NA
Bipolar disorder bip2021	Autoimmune thyroiditis || id:finn-b-E4_THYROIDITAUTOIM	rs112481526	4	123076007	0.0872	0.0939	NA	0.3531	0.3896	G	A	TRUE	igd	NA	NA	NA	NA	NA	NA	NA
Bipolar disorder bip2021	Autoimmune thyroiditis || id:finn-b-E4_THYROIDITAUTOIM	rs113779084	7	11871787	-0.0887	0.0935	NA	0.3428	0.401	A	G	TRUE	igd	NA	NA	NA	NA	NA	NA	NA
Bipolar disorder bip2021	Autoimmune thyroiditis || id:finn-b-E4_THYROIDITAUTOIM	rs2953928	8	34152492	0.2054	0.1655	NA	0.2146	0.08449	A	G	TRUE	igd	NA	NA	NA	NA	NA	NA	NA
Bipolar disorder bip2021	Autoimmune thyroiditis || id:finn-b-E4_THYROIDITAUTOIM	rs35306827	13	113869045	0.0481	0.1028	NA	0.639699	0.2718	A	G	TRUE	igd	NA	NA	NA	NA	NA	NA	NA
Bipolar disorder bip2021	Autoimmune thyroiditis || id:finn-b-E4_THYROIDITAUTOIM	rs12575685	11	70517927	-0.0767	0.1024	NA	0.453401	0.2733	A	G	TRUE	igd	NA	NA	NA	NA	NA	NA	NA
Bipolar disorder bip2021	Autoimmune thyroiditis || id:finn-b-E4_THYROIDITAUTOIM	rs61554907	17	38220432	0.3047	0.1724	NA	0.0772698	0.0756	T	G	TRUE	igd	NA	NA	NA	NA	NA	NA	NA
Bipolar disorder bip2021	Autoimmune thyroiditis || id:finn-b-E4_THYROIDITAUTOIM	rs6806239	3	70488207	0.0082	0.1171	NA	0.9439	0.1855	G	T	TRUE	igd	NA	NA	NA	NA	NA	NA	NA
Bipolar disorder bip2021	Autoimmune thyroiditis || id:finn-b-E4_THYROIDITAUTOIM	rs10791849	11	65890597	-0.058	0.1187	NA	0.6252	0.1836	A	T	TRUE	igd	NA	NA	NA	NA	NA	NA	NA
Bipolar disorder bip2021	Autoimmune thyroiditis || id:finn-b-E4_THYROIDITAUTOIM	rs228768	17	42191893	-0.0711	0.0968	NA	0.4626	0.6744	T	G	TRUE	igd	NA	NA	NA	NA	NA	NA	NA
Bipolar disorder bip2021	Autoimmune thyroiditis || id:finn-b-E4_THYROIDITAUTOIM	rs748455	15	85149575	-0.095	0.1022	NA	0.3522	0.2724	C	T	TRUE	igd	NA	NA	NA	NA	NA	NA	NA
Bipolar disorder bip2021	Autoimmune thyroiditis || id:finn-b-E4_THYROIDITAUTOIM	rs7201930	16	9958655	0.071	0.1	NA	0.4778	0.2978	C	T	TRUE	igd	NA	NA	NA	NA	NA	NA	NA
Bipolar disorder bip2021	Autoimmune thyroiditis || id:finn-b-E4_THYROIDITAUTOIM	rs11062170	12	2348844	-0.0362	0.0983	NA	0.712901	0.311	C	G	TRUE	igd	NA	NA	NA	NA	NA	NA	NA
Bipolar disorder bip2021	Autoimmune thyroiditis || id:finn-b-E4_THYROIDITAUTOIM	rs2273738	10	111648659	0.076	0.1372	NA	0.579399	0.128	T	C	TRUE	igd	NA	NA	NA	NA	NA	NA	NA
Bipolar disorder bip2021	Autoimmune thyroiditis || id:finn-b-E4_THYROIDITAUTOIM	rs696366	3	107757060	0.0013	0.0914	NA	0.989	0.4705	A	C	TRUE	igd	NA	NA	NA	NA	NA	NA	NA
Bipolar disorder bip2021	Autoimmune thyroiditis || id:finn-b-E4_THYROIDITAUTOIM	rs2126180	1	61105668	-0.1151	0.0926	NA	0.214	0.4119	A	G	TRUE	igd	NA	NA	NA	NA	NA	NA	NA
Bipolar disorder bip2021	Autoimmune thyroiditis || id:finn-b-E4_THYROIDITAUTOIM	rs6946056	7	131870597	0.0653	0.0918	NA	0.477	0.552	C	A	TRUE	igd	NA	NA	NA	NA	NA	NA	NA
Bipolar disorder bip2021	Autoimmune thyroiditis || id:finn-b-E4_THYROIDITAUTOIM	rs6992333	8	144993377	0.075	0.0931	NA	0.4202	0.4012	G	A	TRUE	igd	NA	NA	NA	NA	NA	NA	NA
Bipolar disorder bip2021	Autoimmune thyroiditis || id:finn-b-E4_THYROIDITAUTOIM	rs6104027	20	43760461	0.1484	0.0915	NA	0.1049	0.4686	G	A	TRUE	igd	NA	NA	NA	NA	NA	NA	NA
Bipolar disorder bip2021	Autoimmune thyroiditis || id:finn-b-E4_THYROIDITAUTOIM	rs10455979	6	166996728	-0.0145	0.0927	NA	0.8755	0.4134	G	C	TRUE	igd	TRUE	rs10455979	rs733591	G	C	C	T
Bipolar disorder bip2021	Autoimmune thyroiditis || id:finn-b-E4_THYROIDITAUTOIM	rs13044225	20	60867510	0.1228	0.0929	NA	0.1861	0.4112	G	A	TRUE	igd	TRUE	rs13044225	rs2379130	G	A	A	G
Bipolar disorder bip2021	Nontoxic single thyroid nodule || id:finn-b-E4_GOITRENOD	rs10737496	1	163745389	-0.0214	0.0439	NA	0.626299	0.6089	T	C	TRUE	igd	NA	NA	NA	NA	NA	NA	NA
Bipolar disorder bip2021	Nontoxic single thyroid nodule || id:finn-b-E4_GOITRENOD	rs696366	3	107757060	0.0271	0.0427	NA	0.5265	0.4705	A	C	TRUE	igd	NA	NA	NA	NA	NA	NA	NA
Bipolar disorder bip2021	Nontoxic single thyroid nodule || id:finn-b-E4_GOITRENOD	rs2336147	3	52626443	-0.0033	0.0427	NA	0.939	0.4953	C	T	TRUE	igd	NA	NA	NA	NA	NA	NA	NA
Bipolar disorder bip2021	Nontoxic single thyroid nodule || id:finn-b-E4_GOITRENOD	rs113779084	7	11871787	0.0616	0.0438	NA	0.1599	0.4011	A	G	TRUE	igd	NA	NA	NA	NA	NA	NA	NA
Bipolar disorder bip2021	Nontoxic single thyroid nodule || id:finn-b-E4_GOITRENOD	rs11062170	12	2348844	-0.0416	0.0461	NA	0.3673	0.311	C	G	TRUE	igd	NA	NA	NA	NA	NA	NA	NA
Bipolar disorder bip2021	Nontoxic single thyroid nodule || id:finn-b-E4_GOITRENOD	rs10791849	11	65890597	0.0826	0.0554	NA	0.136	0.1836	A	T	TRUE	igd	NA	NA	NA	NA	NA	NA	NA
Bipolar disorder bip2021	Nontoxic single thyroid nodule || id:finn-b-E4_GOITRENOD	rs6992333	8	144993377	0.0777	0.0436	NA	0.0745899	0.4013	G	A	TRUE	igd	NA	NA	NA	NA	NA	NA	NA
Bipolar disorder bip2021	Nontoxic single thyroid nodule || id:finn-b-E4_GOITRENOD	rs6946056	7	131870597	-0.0346	0.0429	NA	0.4205	0.552	C	A	TRUE	igd	NA	NA	NA	NA	NA	NA	NA
Bipolar disorder bip2021	Nontoxic single thyroid nodule || id:finn-b-E4_GOITRENOD	rs1998820	10	18751103	0.0761	0.0628	NA	0.2255	0.1366	A	T	TRUE	igd	NA	NA	NA	NA	NA	NA	NA
Bipolar disorder bip2021	Nontoxic single thyroid nodule || id:finn-b-E4_GOITRENOD	rs2693698	14	99719219	0.0411	0.0432	NA	0.3415	0.5828	G	A	TRUE	igd	NA	NA	NA	NA	NA	NA	NA
Bipolar disorder bip2021	Nontoxic single thyroid nodule || id:finn-b-E4_GOITRENOD	rs6104027	20	43760461	0.0354	0.0428	NA	0.4089	0.4686	G	A	TRUE	igd	NA	NA	NA	NA	NA	NA	NA
Bipolar disorder bip2021	Nontoxic single thyroid nodule || id:finn-b-E4_GOITRENOD	rs6887473	5	80961069	0.0054	0.0535	NA	0.9195	0.1975	A	G	TRUE	igd	NA	NA	NA	NA	NA	NA	NA
Bipolar disorder bip2021	Nontoxic single thyroid nodule || id:finn-b-E4_GOITRENOD	rs9834970	3	36856030	0.0325	0.0436	NA	0.4563	0.4145	C	T	TRUE	igd	NA	NA	NA	NA	NA	NA	NA
Bipolar disorder bip2021	Nontoxic single thyroid nodule || id:finn-b-E4_GOITRENOD	rs2011302	2	193738336	-0.0219	0.0452	NA	0.6283	0.3403	A	T	TRUE	igd	NA	NA	NA	NA	NA	NA	NA
Bipolar disorder bip2021	Nontoxic single thyroid nodule || id:finn-b-E4_GOITRENOD	rs7201930	16	9958655	-0.0619	0.047	NA	0.1878	0.2977	C	T	TRUE	igd	NA	NA	NA	NA	NA	NA	NA
Bipolar disorder bip2021	Nontoxic single thyroid nodule || id:finn-b-E4_GOITRENOD	rs35958438	15	38973793	0.0096	0.0526	NA	0.8555	0.2095	A	G	TRUE	igd	NA	NA	NA	NA	NA	NA	NA
Bipolar disorder bip2021	Nontoxic single thyroid nodule || id:finn-b-E4_GOITRENOD	rs228768	17	42191893	-0.0056	0.0454	NA	0.902	0.6744	T	G	TRUE	igd	NA	NA	NA	NA	NA	NA	NA
Bipolar disorder bip2021	Nontoxic single thyroid nodule || id:finn-b-E4_GOITRENOD	rs62489493	8	9763581	0.0751	0.0614	NA	0.2214	0.1634	G	C	TRUE	igd	NA	NA	NA	NA	NA	NA	NA
Bipolar disorder bip2021	Nontoxic single thyroid nodule || id:finn-b-E4_GOITRENOD	rs12668848	7	2020995	0.0302	0.0446	NA	0.4991	0.3499	A	G	TRUE	igd	NA	NA	NA	NA	NA	NA	NA
Bipolar disorder bip2021	Nontoxic single thyroid nodule || id:finn-b-E4_GOITRENOD	rs10043984	5	137712121	-0.0898	0.0467	NA	0.0547306	0.304	T	C	TRUE	igd	NA	NA	NA	NA	NA	NA	NA
Bipolar disorder bip2021	Nontoxic single thyroid nodule || id:finn-b-E4_GOITRENOD	rs7707252	5	78840610	0.0229	0.0447	NA	0.6078	0.3667	G	A	TRUE	igd	NA	NA	NA	NA	NA	NA	NA
Bipolar disorder bip2021	Nontoxic single thyroid nodule || id:finn-b-E4_GOITRENOD	rs2126180	1	61105668	-0.0127	0.0434	NA	0.77	0.4119	A	G	TRUE	igd	NA	NA	NA	NA	NA	NA	NA
Bipolar disorder bip2021	Nontoxic single thyroid nodule || id:finn-b-E4_GOITRENOD	rs17183814	2	166152389	-0.1612	0.0976	NA	0.0987393	0.04872	A	G	TRUE	igd	NA	NA	NA	NA	NA	NA	NA
Bipolar disorder bip2021	Nontoxic single thyroid nodule || id:finn-b-E4_GOITRENOD	rs2953928	8	34152492	0.1299	0.0779	NA	0.0952994	0.08451	A	G	TRUE	igd	NA	NA	NA	NA	NA	NA	NA
Bipolar disorder bip2021	Nontoxic single thyroid nodule || id:finn-b-E4_GOITRENOD	rs6806239	3	70488207	-0.0282	0.0549	NA	0.6077	0.1855	G	T	TRUE	igd	NA	NA	NA	NA	NA	NA	NA
Bipolar disorder bip2021	Nontoxic single thyroid nodule || id:finn-b-E4_GOITRENOD	rs237460	20	48033127	0.0569	0.0434	NA	0.1899	0.4048	T	C	TRUE	igd	NA	NA	NA	NA	NA	NA	NA
Bipolar disorder bip2021	Nontoxic single thyroid nodule || id:finn-b-E4_GOITRENOD	rs11764361	7	105043229	0.0224	0.0445	NA	0.6152	0.3698	G	A	TRUE	igd	NA	NA	NA	NA	NA	NA	NA
Bipolar disorder bip2021	Nontoxic single thyroid nodule || id:finn-b-E4_GOITRENOD	rs2273738	10	111648659	0.033	0.0644	NA	0.6084	0.128	T	C	TRUE	igd	NA	NA	NA	NA	NA	NA	NA
Bipolar disorder bip2021	Nontoxic single thyroid nodule || id:finn-b-E4_GOITRENOD	rs6954854	7	21492589	-0.0533	0.043	NA	0.2156	0.5153	A	G	TRUE	igd	NA	NA	NA	NA	NA	NA	NA
Bipolar disorder bip2021	Nontoxic single thyroid nodule || id:finn-b-E4_GOITRENOD	rs4619651	2	97416153	0.0188	0.0433	NA	0.6652	0.4347	A	G	TRUE	igd	NA	NA	NA	NA	NA	NA	NA
Bipolar disorder bip2021	Nontoxic single thyroid nodule || id:finn-b-E4_GOITRENOD	rs28565152	5	7542911	0.0339	0.0511	NA	0.507	0.2295	A	G	TRUE	igd	NA	NA	NA	NA	NA	NA	NA
Bipolar disorder bip2021	Nontoxic single thyroid nodule || id:finn-b-E4_GOITRENOD	rs13417268	2	169481837	-0.085	0.0498	NA	0.0874299	0.2458	G	C	TRUE	igd	NA	NA	NA	NA	NA	NA	NA
Bipolar disorder bip2021	Nontoxic single thyroid nodule || id:finn-b-E4_GOITRENOD	rs7108878	11	79107807	-0.0552	0.0778	NA	0.4782	0.08115	G	T	TRUE	igd	NA	NA	NA	NA	NA	NA	NA
Bipolar disorder bip2021	Nontoxic single thyroid nodule || id:finn-b-E4_GOITRENOD	rs61554907	17	38220432	0.0755	0.0805	NA	0.3484	0.07561	T	G	TRUE	igd	NA	NA	NA	NA	NA	NA	NA
Bipolar disorder bip2021	Nontoxic single thyroid nodule || id:finn-b-E4_GOITRENOD	rs35306827	13	113869045	0.0187	0.0479	NA	0.6953	0.2718	A	G	TRUE	igd	NA	NA	NA	NA	NA	NA	NA
Bipolar disorder bip2021	Nontoxic single thyroid nodule || id:finn-b-E4_GOITRENOD	rs10255167	7	140676153	0.0003	0.0553	NA	0.9962	0.8198	A	G	TRUE	igd	NA	NA	NA	NA	NA	NA	NA
Bipolar disorder bip2021	Nontoxic single thyroid nodule || id:finn-b-E4_GOITRENOD	rs112481526	4	123076007	0.0548	0.0439	NA	0.2119	0.3897	G	A	TRUE	igd	NA	NA	NA	NA	NA	NA	NA
Bipolar disorder bip2021	Nontoxic single thyroid nodule || id:finn-b-E4_GOITRENOD	rs10866641	5	169289206	0.0013	0.0433	NA	0.9769	0.4222	C	T	TRUE	igd	NA	NA	NA	NA	NA	NA	NA
Bipolar disorder bip2021	Nontoxic single thyroid nodule || id:finn-b-E4_GOITRENOD	rs1487445	6	98565211	-0.0167	0.0428	NA	0.695799	0.4805	T	C	TRUE	igd	NA	NA	NA	NA	NA	NA	NA
Bipolar disorder bip2021	Nontoxic single thyroid nodule || id:finn-b-E4_GOITRENOD	rs28455634	16	9230816	-0.0351	0.0433	NA	0.4185	0.4374	A	G	TRUE	igd	NA	NA	NA	NA	NA	NA	NA
Bipolar disorder bip2021	Nontoxic single thyroid nodule || id:finn-b-E4_GOITRENOD	rs10994415	10	62322034	0.0346	0.062	NA	0.5762	0.1434	C	T	TRUE	igd	NA	NA	NA	NA	NA	NA	NA
Bipolar disorder bip2021	Nontoxic single thyroid nodule || id:finn-b-E4_GOITRENOD	rs62581014	9	141066490	0.0422	0.0489	NA	0.3884	0.2623	T	C	TRUE	igd	NA	NA	NA	NA	NA	NA	NA
Bipolar disorder bip2021	Nontoxic single thyroid nodule || id:finn-b-E4_GOITRENOD	rs174592	11	61618608	0.006	0.0433	NA	0.8901	0.4251	G	A	TRUE	igd	NA	NA	NA	NA	NA	NA	NA
Bipolar disorder bip2021	Nontoxic single thyroid nodule || id:finn-b-E4_GOITRENOD	rs12575685	11	70517927	0.0842	0.0478	NA	0.0779902	0.2735	A	G	TRUE	igd	NA	NA	NA	NA	NA	NA	NA
Bipolar disorder bip2021	Nontoxic single thyroid nodule || id:finn-b-E4_GOITRENOD	rs748455	15	85149575	0.0502	0.0479	NA	0.2946	0.2724	C	T	TRUE	igd	NA	NA	NA	NA	NA	NA	NA
Bipolar disorder bip2021	Nontoxic single thyroid nodule || id:finn-b-E4_GOITRENOD	rs4447398	15	42904904	0.0486	0.0651	NA	0.455	0.8776	C	A	TRUE	igd	NA	NA	NA	NA	NA	NA	NA
Bipolar disorder bip2021	Nontoxic single thyroid nodule || id:finn-b-E4_GOITRENOD	rs5758064	22	41153879	-0.0401	0.0432	NA	0.3533	0.5767	C	T	TRUE	igd	NA	NA	NA	NA	NA	NA	NA
Bipolar disorder bip2021	Nontoxic single thyroid nodule || id:finn-b-E4_GOITRENOD	rs10455979	6	166996728	-0.0015	0.0433	NA	0.973	0.4134	G	C	TRUE	igd	TRUE	rs10455979	rs733591	G	C	C	T
Bipolar disorder bip2021	Nontoxic single thyroid nodule || id:finn-b-E4_GOITRENOD	rs13044225	20	60867510	-0.0222	0.0435	NA	0.609901	0.4111	G	A	TRUE	igd	TRUE	rs13044225	rs2379130	G	A	A	G
Bipolar disorder bip2021	Thyrotoxicosis with toxic single thyroid nodule || id:finn-b-E4_THYTOXNOD	rs4619651	2	97416153	-0.0725	0.1348	NA	0.590799	0.4349	A	G	TRUE	igd	NA	NA	NA	NA	NA	NA	NA
Bipolar disorder bip2021	Thyrotoxicosis with toxic single thyroid nodule || id:finn-b-E4_THYTOXNOD	rs2126180	1	61105668	0.0257	0.1354	NA	0.8496	0.4119	A	G	TRUE	igd	NA	NA	NA	NA	NA	NA	NA
Bipolar disorder bip2021	Thyrotoxicosis with toxic single thyroid nodule || id:finn-b-E4_THYTOXNOD	rs28565152	5	7542911	0.0333	0.1591	NA	0.8344	0.2297	A	G	TRUE	igd	NA	NA	NA	NA	NA	NA	NA
Bipolar disorder bip2021	Thyrotoxicosis with toxic single thyroid nodule || id:finn-b-E4_THYTOXNOD	rs2336147	3	52626443	0.0735	0.1331	NA	0.581	0.4951	C	T	TRUE	igd	NA	NA	NA	NA	NA	NA	NA
Bipolar disorder bip2021	Thyrotoxicosis with toxic single thyroid nodule || id:finn-b-E4_THYTOXNOD	rs696366	3	107757060	-0.162	0.133	NA	0.2234	0.4703	A	C	TRUE	igd	NA	NA	NA	NA	NA	NA	NA
Bipolar disorder bip2021	Thyrotoxicosis with toxic single thyroid nodule || id:finn-b-E4_THYTOXNOD	rs6887473	5	80961069	-0.1463	0.1666	NA	0.3798	0.1979	A	G	TRUE	igd	NA	NA	NA	NA	NA	NA	NA
Bipolar disorder bip2021	Thyrotoxicosis with toxic single thyroid nodule || id:finn-b-E4_THYTOXNOD	rs13417268	2	169481837	0.2726	0.1555	NA	0.0795701	0.2458	G	C	TRUE	igd	NA	NA	NA	NA	NA	NA	NA
Bipolar disorder bip2021	Thyrotoxicosis with toxic single thyroid nodule || id:finn-b-E4_THYTOXNOD	rs112481526	4	123076007	-0.3572	0.1375	NA	0.00939291	0.3897	G	A	TRUE	igd	NA	NA	NA	NA	NA	NA	NA
Bipolar disorder bip2021	Thyrotoxicosis with toxic single thyroid nodule || id:finn-b-E4_THYTOXNOD	rs10791849	11	65890597	0.1558	0.173	NA	0.3676	0.1837	A	T	TRUE	igd	NA	NA	NA	NA	NA	NA	NA
Bipolar disorder bip2021	Thyrotoxicosis with toxic single thyroid nodule || id:finn-b-E4_THYTOXNOD	rs2693698	14	99719219	-0.0589	0.1347	NA	0.662	0.5829	G	A	TRUE	igd	NA	NA	NA	NA	NA	NA	NA
Bipolar disorder bip2021	Thyrotoxicosis with toxic single thyroid nodule || id:finn-b-E4_THYTOXNOD	rs228768	17	42191893	0.2978	0.1418	NA	0.0356599	0.6747	T	G	TRUE	igd	NA	NA	NA	NA	NA	NA	NA
Bipolar disorder bip2021	Thyrotoxicosis with toxic single thyroid nodule || id:finn-b-E4_THYTOXNOD	rs35958438	15	38973793	0.0129	0.1642	NA	0.9372	0.2093	A	G	TRUE	igd	NA	NA	NA	NA	NA	NA	NA
Bipolar disorder bip2021	Thyrotoxicosis with toxic single thyroid nodule || id:finn-b-E4_THYTOXNOD	rs6104027	20	43760461	0.0826	0.1336	NA	0.5366	0.4688	G	A	TRUE	igd	NA	NA	NA	NA	NA	NA	NA
Bipolar disorder bip2021	Thyrotoxicosis with toxic single thyroid nodule || id:finn-b-E4_THYTOXNOD	rs11764361	7	105043229	0.0877	0.1387	NA	0.527499	0.3703	G	A	TRUE	igd	NA	NA	NA	NA	NA	NA	NA
Bipolar disorder bip2021	Thyrotoxicosis with toxic single thyroid nodule || id:finn-b-E4_THYTOXNOD	rs9834970	3	36856030	-0.0761	0.1356	NA	0.5745	0.4143	C	T	TRUE	igd	NA	NA	NA	NA	NA	NA	NA
Bipolar disorder bip2021	Thyrotoxicosis with toxic single thyroid nodule || id:finn-b-E4_THYTOXNOD	rs10737496	1	163745389	0.1874	0.1366	NA	0.1702	0.6091	T	C	TRUE	igd	NA	NA	NA	NA	NA	NA	NA
Bipolar disorder bip2021	Thyrotoxicosis with toxic single thyroid nodule || id:finn-b-E4_THYTOXNOD	rs2273738	10	111648659	0.2584	0.2012	NA	0.1991	0.1282	T	C	TRUE	igd	NA	NA	NA	NA	NA	NA	NA
Bipolar disorder bip2021	Thyrotoxicosis with toxic single thyroid nodule || id:finn-b-E4_THYTOXNOD	rs1998820	10	18751103	0.0316	0.1966	NA	0.8721	0.1367	A	T	TRUE	igd	NA	NA	NA	NA	NA	NA	NA
Bipolar disorder bip2021	Thyrotoxicosis with toxic single thyroid nodule || id:finn-b-E4_THYTOXNOD	rs174592	11	61618608	0.1118	0.1348	NA	0.4067	0.425	G	A	TRUE	igd	NA	NA	NA	NA	NA	NA	NA
Bipolar disorder bip2021	Thyrotoxicosis with toxic single thyroid nodule || id:finn-b-E4_THYTOXNOD	rs237460	20	48033127	0.2185	0.135	NA	0.1055	0.4048	T	C	TRUE	igd	NA	NA	NA	NA	NA	NA	NA
Bipolar disorder bip2021	Thyrotoxicosis with toxic single thyroid nodule || id:finn-b-E4_THYTOXNOD	rs61554907	17	38220432	-0.1005	0.2513	NA	0.6893	0.07556	T	G	TRUE	igd	NA	NA	NA	NA	NA	NA	NA
Bipolar disorder bip2021	Thyrotoxicosis with toxic single thyroid nodule || id:finn-b-E4_THYTOXNOD	rs62581014	9	141066490	-0.0763	0.1525	NA	0.6167	0.262	T	C	TRUE	igd	NA	NA	NA	NA	NA	NA	NA
Bipolar disorder bip2021	Thyrotoxicosis with toxic single thyroid nodule || id:finn-b-E4_THYTOXNOD	rs4447398	15	42904904	0.2855	0.2032	NA	0.1602	0.8774	C	A	TRUE	igd	NA	NA	NA	NA	NA	NA	NA
Bipolar disorder bip2021	Thyrotoxicosis with toxic single thyroid nodule || id:finn-b-E4_THYTOXNOD	rs7707252	5	78840610	-0.0062	0.1391	NA	0.9645	0.3671	G	A	TRUE	igd	NA	NA	NA	NA	NA	NA	NA
Bipolar disorder bip2021	Thyrotoxicosis with toxic single thyroid nodule || id:finn-b-E4_THYTOXNOD	rs10043984	5	137712121	-0.1144	0.1458	NA	0.4326	0.3036	T	C	TRUE	igd	NA	NA	NA	NA	NA	NA	NA
Bipolar disorder bip2021	Thyrotoxicosis with toxic single thyroid nodule || id:finn-b-E4_THYTOXNOD	rs6806239	3	70488207	0.064	0.1711	NA	0.7083	0.1852	G	T	TRUE	igd	NA	NA	NA	NA	NA	NA	NA
Bipolar disorder bip2021	Thyrotoxicosis with toxic single thyroid nodule || id:finn-b-E4_THYTOXNOD	rs10994415	10	62322034	0.0609	0.1938	NA	0.753401	0.1433	C	T	TRUE	igd	NA	NA	NA	NA	NA	NA	NA
Bipolar disorder bip2021	Thyrotoxicosis with toxic single thyroid nodule || id:finn-b-E4_THYTOXNOD	rs12668848	7	2020995	0.332	0.1394	NA	0.0172302	0.3498	A	G	TRUE	igd	NA	NA	NA	NA	NA	NA	NA
Bipolar disorder bip2021	Thyrotoxicosis with toxic single thyroid nodule || id:finn-b-E4_THYTOXNOD	rs10255167	7	140676153	0.2015	0.1719	NA	0.241	0.82	A	G	TRUE	igd	NA	NA	NA	NA	NA	NA	NA
Bipolar disorder bip2021	Thyrotoxicosis with toxic single thyroid nodule || id:finn-b-E4_THYTOXNOD	rs6946056	7	131870597	0.0329	0.134	NA	0.8062	0.5518	C	A	TRUE	igd	NA	NA	NA	NA	NA	NA	NA
Bipolar disorder bip2021	Thyrotoxicosis with toxic single thyroid nodule || id:finn-b-E4_THYTOXNOD	rs35306827	13	113869045	0.0792	0.1491	NA	0.5951	0.2717	A	G	TRUE	igd	NA	NA	NA	NA	NA	NA	NA
Bipolar disorder bip2021	Thyrotoxicosis with toxic single thyroid nodule || id:finn-b-E4_THYTOXNOD	rs2953928	8	34152492	-0.5189	0.245	NA	0.0342003	0.08472	A	G	TRUE	igd	NA	NA	NA	NA	NA	NA	NA
Bipolar disorder bip2021	Thyrotoxicosis with toxic single thyroid nodule || id:finn-b-E4_THYTOXNOD	rs7108878	11	79107807	0.2327	0.2424	NA	0.3369	0.08122	G	T	TRUE	igd	NA	NA	NA	NA	NA	NA	NA
Bipolar disorder bip2021	Thyrotoxicosis with toxic single thyroid nodule || id:finn-b-E4_THYTOXNOD	rs6992333	8	144993377	-0.0204	0.1357	NA	0.8804	0.4018	G	A	TRUE	igd	NA	NA	NA	NA	NA	NA	NA
Bipolar disorder bip2021	Thyrotoxicosis with toxic single thyroid nodule || id:finn-b-E4_THYTOXNOD	rs62489493	8	9763581	-0.3191	0.1925	NA	0.0974698	0.1634	G	C	TRUE	igd	NA	NA	NA	NA	NA	NA	NA
Bipolar disorder bip2021	Thyrotoxicosis with toxic single thyroid nodule || id:finn-b-E4_THYTOXNOD	rs5758064	22	41153879	0.1795	0.1347	NA	0.1827	0.5771	C	T	TRUE	igd	NA	NA	NA	NA	NA	NA	NA
Bipolar disorder bip2021	Thyrotoxicosis with toxic single thyroid nodule || id:finn-b-E4_THYTOXNOD	rs7201930	16	9958655	-0.162	0.1458	NA	0.2664	0.2976	C	T	TRUE	igd	NA	NA	NA	NA	NA	NA	NA
Bipolar disorder bip2021	Thyrotoxicosis with toxic single thyroid nodule || id:finn-b-E4_THYTOXNOD	rs17183814	2	166152389	-0.2967	0.303	NA	0.3274	0.04862	A	G	TRUE	igd	NA	NA	NA	NA	NA	NA	NA
Bipolar disorder bip2021	Thyrotoxicosis with toxic single thyroid nodule || id:finn-b-E4_THYTOXNOD	rs2011302	2	193738336	-0.2899	0.1411	NA	0.0399503	0.3399	A	T	TRUE	igd	NA	NA	NA	NA	NA	NA	NA
Bipolar disorder bip2021	Thyrotoxicosis with toxic single thyroid nodule || id:finn-b-E4_THYTOXNOD	rs113779084	7	11871787	0.2915	0.1365	NA	0.0326896	0.4013	A	G	TRUE	igd	NA	NA	NA	NA	NA	NA	NA
Bipolar disorder bip2021	Thyrotoxicosis with toxic single thyroid nodule || id:finn-b-E4_THYTOXNOD	rs28455634	16	9230816	-0.1265	0.1353	NA	0.3496	0.4375	A	G	TRUE	igd	NA	NA	NA	NA	NA	NA	NA
Bipolar disorder bip2021	Thyrotoxicosis with toxic single thyroid nodule || id:finn-b-E4_THYTOXNOD	rs748455	15	85149575	0.0612	0.1492	NA	0.681601	0.2733	C	T	TRUE	igd	NA	NA	NA	NA	NA	NA	NA
Bipolar disorder bip2021	Thyrotoxicosis with toxic single thyroid nodule || id:finn-b-E4_THYTOXNOD	rs11062170	12	2348844	-0.0604	0.1438	NA	0.674401	0.3111	C	G	TRUE	igd	NA	NA	NA	NA	NA	NA	NA
Bipolar disorder bip2021	Thyrotoxicosis with toxic single thyroid nodule || id:finn-b-E4_THYTOXNOD	rs12575685	11	70517927	0.0957	0.1489	NA	0.5201	0.2734	A	G	TRUE	igd	NA	NA	NA	NA	NA	NA	NA
Bipolar disorder bip2021	Thyrotoxicosis with toxic single thyroid nodule || id:finn-b-E4_THYTOXNOD	rs1487445	6	98565211	-0.1335	0.1336	NA	0.3176	0.4806	T	C	TRUE	igd	NA	NA	NA	NA	NA	NA	NA
Bipolar disorder bip2021	Thyrotoxicosis with toxic single thyroid nodule || id:finn-b-E4_THYTOXNOD	rs6954854	7	21492589	0.0763	0.1338	NA	0.5687	0.5152	A	G	TRUE	igd	NA	NA	NA	NA	NA	NA	NA
Bipolar disorder bip2021	Thyrotoxicosis with toxic single thyroid nodule || id:finn-b-E4_THYTOXNOD	rs10866641	5	169289206	0.1305	0.1348	NA	0.3331	0.4222	C	T	TRUE	igd	NA	NA	NA	NA	NA	NA	NA
Bipolar disorder bip2021	Thyrotoxicosis with toxic single thyroid nodule || id:finn-b-E4_THYTOXNOD	rs10455979	6	166996728	-0.0612	0.1352	NA	0.6509	0.4131	G	C	TRUE	igd	TRUE	rs10455979	rs733591	G	C	C	T
Bipolar disorder bip2021	Thyrotoxicosis with toxic single thyroid nodule || id:finn-b-E4_THYTOXNOD	rs13044225	20	60867510	-0.1668	0.1353	NA	0.2177	0.4113	G	A	TRUE	igd	TRUE	rs13044225	rs2379130	G	A	A	G
Bipolar disorder bip2021	Non-cancer illness code, self-reported: hyperthyroidism/thyrotoxicosis || id:ukb-b-20289	rs10455979	6	166995260	0.00027455	0.000182535	462933	0.13	0.476507	G	C	TRUE	igd	NA	NA	NA	NA	NA	NA	NA
Bipolar disorder bip2021	Non-cancer illness code, self-reported: hyperthyroidism/thyrotoxicosis || id:ukb-b-20289	rs13417268	2	169481837	0.000223429	0.000211635	462933	0.29	0.241644	G	C	TRUE	igd	NA	NA	NA	NA	NA	NA	NA
Bipolar disorder bip2021	Non-cancer illness code, self-reported: hyperthyroidism/thyrotoxicosis || id:ukb-b-20289	rs2011302	2	193738336	2.10059e-06	0.000188975	462933	0.99	0.357752	A	T	TRUE	igd	NA	NA	NA	NA	NA	NA	NA
Bipolar disorder bip2021	Non-cancer illness code, self-reported: hyperthyroidism/thyrotoxicosis || id:ukb-b-20289	rs61554907	17	38220432	0.000342663	0.000293327	462933	0.24	0.10871	T	G	TRUE	igd	NA	NA	NA	NA	NA	NA	NA
Bipolar disorder bip2021	Non-cancer illness code, self-reported: hyperthyroidism/thyrotoxicosis || id:ukb-b-20289	rs28455634	16	9230816	0.000228361	0.000186195	462933	0.22	0.382005	A	G	TRUE	igd	NA	NA	NA	NA	NA	NA	NA
Bipolar disorder bip2021	Non-cancer illness code, self-reported: hyperthyroidism/thyrotoxicosis || id:ukb-b-20289	rs12575685	11	70517927	-6.19129e-05	0.000196315	462933	0.75	0.310005	A	G	TRUE	igd	NA	NA	NA	NA	NA	NA	NA
Bipolar disorder bip2021	Non-cancer illness code, self-reported: hyperthyroidism/thyrotoxicosis || id:ukb-b-20289	rs7108878	11	79107807	-0.000522969	0.000282777	462933	0.064	0.117136	G	T	TRUE	igd	NA	NA	NA	NA	NA	NA	NA
Bipolar disorder bip2021	Non-cancer illness code, self-reported: hyperthyroidism/thyrotoxicosis || id:ukb-b-20289	rs1487445	6	98565211	-0.000244873	0.000181486	462933	0.18	0.482111	T	C	TRUE	igd	NA	NA	NA	NA	NA	NA	NA
Bipolar disorder bip2021	Non-cancer illness code, self-reported: hyperthyroidism/thyrotoxicosis || id:ukb-b-20289	rs4447398	15	42904904	0.000160052	0.0002698	462933	0.55	0.866394	C	A	TRUE	igd	NA	NA	NA	NA	NA	NA	NA
Bipolar disorder bip2021	Non-cancer illness code, self-reported: hyperthyroidism/thyrotoxicosis || id:ukb-b-20289	rs11764361	7	105043229	0.000164389	0.000191047	462933	0.39	0.341495	G	A	TRUE	igd	NA	NA	NA	NA	NA	NA	NA
Bipolar disorder bip2021	Non-cancer illness code, self-reported: hyperthyroidism/thyrotoxicosis || id:ukb-b-20289	rs6806239	3	70488207	0.00043394	0.000231265	462933	0.061	0.189946	G	T	TRUE	igd	NA	NA	NA	NA	NA	NA	NA
Bipolar disorder bip2021	Non-cancer illness code, self-reported: hyperthyroidism/thyrotoxicosis || id:ukb-b-20289	rs10737496	1	163745389	3.75608e-06	0.000181642	462933	0.98	0.538223	T	C	TRUE	igd	NA	NA	NA	NA	NA	NA	NA
Bipolar disorder bip2021	Non-cancer illness code, self-reported: hyperthyroidism/thyrotoxicosis || id:ukb-b-20289	rs9834970	3	36856030	-0.000290607	0.000180849	462933	0.11	0.498209	C	T	TRUE	igd	NA	NA	NA	NA	NA	NA	NA
Bipolar disorder bip2021	Non-cancer illness code, self-reported: hyperthyroidism/thyrotoxicosis || id:ukb-b-20289	rs10043984	5	137712121	-5.0278e-05	0.000206515	462933	0.81	0.258458	T	C	TRUE	igd	NA	NA	NA	NA	NA	NA	NA
Bipolar disorder bip2021	Non-cancer illness code, self-reported: hyperthyroidism/thyrotoxicosis || id:ukb-b-20289	rs11062170	12	2348844	4.28638e-05	0.000191866	462933	0.82	0.334144	C	G	TRUE	igd	NA	NA	NA	NA	NA	NA	NA
Bipolar disorder bip2021	Non-cancer illness code, self-reported: hyperthyroidism/thyrotoxicosis || id:ukb-b-20289	rs28565152	5	7542911	-8.2192e-05	0.000210883	462933	0.7	0.251391	A	G	TRUE	igd	NA	NA	NA	NA	NA	NA	NA
Bipolar disorder bip2021	Non-cancer illness code, self-reported: hyperthyroidism/thyrotoxicosis || id:ukb-b-20289	rs62489493	8	9763581	0.000338782	0.000267302	462933	0.21	0.133994	G	C	TRUE	igd	NA	NA	NA	NA	NA	NA	NA
Bipolar disorder bip2021	Non-cancer illness code, self-reported: hyperthyroidism/thyrotoxicosis || id:ukb-b-20289	rs10255167	7	140676153	0.00030951	0.000217695	462933	0.16	0.777601	A	G	TRUE	igd	NA	NA	NA	NA	NA	NA	NA
Bipolar disorder bip2021	Non-cancer illness code, self-reported: hyperthyroidism/thyrotoxicosis || id:ukb-b-20289	rs113779084	7	11871787	-0.000272314	0.00020039	462933	0.17	0.297712	A	G	TRUE	igd	NA	NA	NA	NA	NA	NA	NA
Bipolar disorder bip2021	Non-cancer illness code, self-reported: hyperthyroidism/thyrotoxicosis || id:ukb-b-20289	rs2126180	1	61105668	0.000286421	0.000181621	462933	0.11	0.466935	A	G	TRUE	igd	NA	NA	NA	NA	NA	NA	NA
Bipolar disorder bip2021	Non-cancer illness code, self-reported: hyperthyroidism/thyrotoxicosis || id:ukb-b-20289	rs4790841	17	1835482	-0.000710294	0.000251519	462933	0.00470002	0.154472	T	C	TRUE	igd	NA	NA	NA	NA	NA	NA	NA
Bipolar disorder bip2021	Non-cancer illness code, self-reported: hyperthyroidism/thyrotoxicosis || id:ukb-b-20289	rs237460	20	48033127	0.000146777	0.000183666	462933	0.42	0.420972	T	C	TRUE	igd	NA	NA	NA	NA	NA	NA	NA
Bipolar disorder bip2021	Non-cancer illness code, self-reported: hyperthyroidism/thyrotoxicosis || id:ukb-b-20289	rs6104027	20	43760461	8.09775e-05	0.000183221	462933	0.66	0.42912	G	A	TRUE	igd	NA	NA	NA	NA	NA	NA	NA
Bipolar disorder bip2021	Non-cancer illness code, self-reported: hyperthyroidism/thyrotoxicosis || id:ukb-b-20289	rs35306827	13	113869045	0.000107496	0.000216868	462933	0.62	0.224729	A	G	TRUE	igd	NA	NA	NA	NA	NA	NA	NA
Bipolar disorder bip2021	Non-cancer illness code, self-reported: hyperthyroidism/thyrotoxicosis || id:ukb-b-20289	rs112481526	4	123076007	-0.000144202	0.000206245	462933	0.48	0.261064	G	A	TRUE	igd	NA	NA	NA	NA	NA	NA	NA
Bipolar disorder bip2021	Non-cancer illness code, self-reported: hyperthyroidism/thyrotoxicosis || id:ukb-b-20289	rs5758064	22	41153879	1.45847e-06	0.000182154	462933	0.99	0.476599	C	T	TRUE	igd	NA	NA	NA	NA	NA	NA	NA
Bipolar disorder bip2021	Non-cancer illness code, self-reported: hyperthyroidism/thyrotoxicosis || id:ukb-b-20289	rs13044225	20	60865815	-4.89907e-06	0.000181354	462933	0.98	0.468379	G	A	TRUE	igd	NA	NA	NA	NA	NA	NA	NA
Bipolar disorder bip2021	Non-cancer illness code, self-reported: hyperthyroidism/thyrotoxicosis || id:ukb-b-20289	rs10791849	11	65890597	0.000160277	0.000232727	462933	0.49	0.186952	A	T	TRUE	igd	NA	NA	NA	NA	NA	NA	NA
Bipolar disorder bip2021	Non-cancer illness code, self-reported: hyperthyroidism/thyrotoxicosis || id:ukb-b-20289	rs10866641	5	169289206	-0.000268419	0.000182959	462933	0.14	0.436402	C	T	TRUE	igd	NA	NA	NA	NA	NA	NA	NA
Bipolar disorder bip2021	Non-cancer illness code, self-reported: hyperthyroidism/thyrotoxicosis || id:ukb-b-20289	rs174592	11	61618608	-0.000415424	0.000187538	462933	0.0269998	0.372773	G	A	TRUE	igd	NA	NA	NA	NA	NA	NA	NA
Bipolar disorder bip2021	Non-cancer illness code, self-reported: hyperthyroidism/thyrotoxicosis || id:ukb-b-20289	rs6946056	7	131870597	-0.000284232	0.000184935	462933	0.12	0.599166	C	A	TRUE	igd	NA	NA	NA	NA	NA	NA	NA
Bipolar disorder bip2021	Non-cancer illness code, self-reported: hyperthyroidism/thyrotoxicosis || id:ukb-b-20289	rs2693698	14	99719219	-0.000321891	0.000182775	462933	0.0779992	0.542032	G	A	TRUE	igd	NA	NA	NA	NA	NA	NA	NA
Bipolar disorder bip2021	Non-cancer illness code, self-reported: hyperthyroidism/thyrotoxicosis || id:ukb-b-20289	rs228768	17	42191893	0.000174258	0.000197849	462933	0.38	0.693297	T	G	TRUE	igd	NA	NA	NA	NA	NA	NA	NA
Bipolar disorder bip2021	Non-cancer illness code, self-reported: hyperthyroidism/thyrotoxicosis || id:ukb-b-20289	rs748455	15	85149575	0.000102721	0.000198773	462933	0.61	0.293543	C	T	TRUE	igd	NA	NA	NA	NA	NA	NA	NA
Bipolar disorder bip2021	Non-cancer illness code, self-reported: hyperthyroidism/thyrotoxicosis || id:ukb-b-20289	rs696366	3	107757060	-0.000141068	0.000184168	462933	0.44	0.464826	A	C	TRUE	igd	NA	NA	NA	NA	NA	NA	NA
Bipolar disorder bip2021	Non-cancer illness code, self-reported: hyperthyroidism/thyrotoxicosis || id:ukb-b-20289	rs4619651	2	97416153	-0.000185742	0.000194213	462933	0.34	0.318302	A	G	TRUE	igd	NA	NA	NA	NA	NA	NA	NA
Bipolar disorder bip2021	Non-cancer illness code, self-reported: hyperthyroidism/thyrotoxicosis || id:ukb-b-20289	rs2336147	3	52626443	0.000180157	0.000181102	462933	0.32	0.496895	C	T	TRUE	igd	NA	NA	NA	NA	NA	NA	NA
Bipolar disorder bip2021	Non-cancer illness code, self-reported: hyperthyroidism/thyrotoxicosis || id:ukb-b-20289	rs2273738	10	111648659	-4.21704e-06	0.000261114	462933	0.99	0.143535	T	C	TRUE	igd	NA	NA	NA	NA	NA	NA	NA
Bipolar disorder bip2021	Non-cancer illness code, self-reported: hyperthyroidism/thyrotoxicosis || id:ukb-b-20289	rs62581014	9	141066490	-0.000166955	0.000186882	462933	0.37	0.374678	T	C	TRUE	igd	NA	NA	NA	NA	NA	NA	NA
Bipolar disorder bip2021	Non-cancer illness code, self-reported: hyperthyroidism/thyrotoxicosis || id:ukb-b-20289	rs1998820	10	18751103	5.90389e-05	0.000288353	462933	0.84	0.112603	A	T	TRUE	igd	NA	NA	NA	NA	NA	NA	NA
Bipolar disorder bip2021	Non-cancer illness code, self-reported: hyperthyroidism/thyrotoxicosis || id:ukb-b-20289	rs12668848	7	2020995	7.72689e-05	0.00018249	462933	0.67	0.433841	A	G	TRUE	igd	NA	NA	NA	NA	NA	NA	NA
Bipolar disorder bip2021	Non-cancer illness code, self-reported: hyperthyroidism/thyrotoxicosis || id:ukb-b-20289	rs6954854	7	21492589	8.74978e-05	0.000184117	462933	0.630001	0.578641	A	G	TRUE	igd	NA	NA	NA	NA	NA	NA	NA
Bipolar disorder bip2021	Non-cancer illness code, self-reported: hyperthyroidism/thyrotoxicosis || id:ukb-b-20289	rs41315395	6	32201469	-0.000109088	0.000255412	462933	0.67	0.146637	A	C	TRUE	igd	NA	NA	NA	NA	NA	NA	NA
Bipolar disorder bip2021	Non-cancer illness code, self-reported: hyperthyroidism/thyrotoxicosis || id:ukb-b-20289	rs7707252	5	78840610	0.000112167	0.000206133	462933	0.59	0.264693	G	A	TRUE	igd	NA	NA	NA	NA	NA	NA	NA
Bipolar disorder bip2021	Non-cancer illness code, self-reported: hyperthyroidism/thyrotoxicosis || id:ukb-b-20289	rs6887473	5	80961069	0.000215461	0.00019888	462933	0.28	0.298833	A	G	TRUE	igd	NA	NA	NA	NA	NA	NA	NA
Bipolar disorder bip2021	Non-cancer illness code, self-reported: hyperthyroidism/thyrotoxicosis || id:ukb-b-20289	rs7201930	16	9958655	0.000413892	0.000194717	462933	0.0340001	0.320975	C	T	TRUE	igd	NA	NA	NA	NA	NA	NA	NA
Bipolar disorder bip2021	Non-cancer illness code, self-reported: hyperthyroidism/thyrotoxicosis || id:ukb-b-20289	rs35958438	15	38973793	-0.0003622	0.000216745	462933	0.0949992	0.225493	A	G	TRUE	igd	NA	NA	NA	NA	NA	NA	NA
Bipolar disorder bip2021	Non-cancer illness code, self-reported: hyperthyroidism/thyrotoxicosis || id:ukb-b-20289	rs6992333	8	144993377	4.15786e-05	0.000183249	462933	0.82	0.430791	G	A	TRUE	igd	NA	NA	NA	NA	NA	NA	NA
Bipolar disorder bip2021	Autoimmune thyroiditis || id:finn-b-E4_THYROIDITAUTOIM	rs7707252	5	78840610	-0.1362	0.0954	NA	0.1532	0.3667	G	A	TRUE	igd	NA	NA	NA	NA	NA	NA	NA
Bipolar disorder bip2021	Autoimmune thyroiditis || id:finn-b-E4_THYROIDITAUTOIM	rs10737496	1	163745389	0.0291	0.0938	NA	0.756599	0.609	T	C	TRUE	igd	NA	NA	NA	NA	NA	NA	NA
Bipolar disorder bip2021	Autoimmune thyroiditis || id:finn-b-E4_THYROIDITAUTOIM	rs12668848	7	2020995	-0.0708	0.0954	NA	0.4584	0.3498	A	G	TRUE	igd	NA	NA	NA	NA	NA	NA	NA
Bipolar disorder bip2021	Autoimmune thyroiditis || id:finn-b-E4_THYROIDITAUTOIM	rs11764361	7	105043229	0.1797	0.0951	NA	0.0588505	0.3698	G	A	TRUE	igd	NA	NA	NA	NA	NA	NA	NA
Bipolar disorder bip2021	Autoimmune thyroiditis || id:finn-b-E4_THYROIDITAUTOIM	rs10255167	7	140676153	0.0328	0.118	NA	0.7813	0.8198	A	G	TRUE	igd	NA	NA	NA	NA	NA	NA	NA
Bipolar disorder bip2021	Autoimmune thyroiditis || id:finn-b-E4_THYROIDITAUTOIM	rs28455634	16	9230816	-0.0152	0.0926	NA	0.8694	0.4375	A	G	TRUE	igd	NA	NA	NA	NA	NA	NA	NA
Bipolar disorder bip2021	Autoimmune thyroiditis || id:finn-b-E4_THYROIDITAUTOIM	rs35958438	15	38973793	-0.1385	0.1123	NA	0.2173	0.2095	A	G	TRUE	igd	NA	NA	NA	NA	NA	NA	NA
Bipolar disorder bip2021	Autoimmune thyroiditis || id:finn-b-E4_THYROIDITAUTOIM	rs62489493	8	9763581	-0.0551	0.1374	NA	0.688101	0.1633	G	C	TRUE	igd	NA	NA	NA	NA	NA	NA	NA
Bipolar disorder bip2021	Autoimmune thyroiditis || id:finn-b-E4_THYROIDITAUTOIM	rs4447398	15	42904904	0.0448	0.1395	NA	0.748001	0.8776	C	A	TRUE	igd	NA	NA	NA	NA	NA	NA	NA
Bipolar disorder bip2021	Autoimmune thyroiditis || id:finn-b-E4_THYROIDITAUTOIM	rs1998820	10	18751103	0.2259	0.1339	NA	0.0914008	0.1366	A	T	TRUE	igd	NA	NA	NA	NA	NA	NA	NA
Bipolar disorder bip2021	Autoimmune thyroiditis || id:finn-b-E4_THYROIDITAUTOIM	rs174592	11	61618608	0.0834	0.0925	NA	0.3669	0.4251	G	A	TRUE	igd	NA	NA	NA	NA	NA	NA	NA
Bipolar disorder bip2021	Autoimmune thyroiditis || id:finn-b-E4_THYROIDITAUTOIM	rs7108878	11	79107807	-0.1932	0.1664	NA	0.2458	0.08115	G	T	TRUE	igd	NA	NA	NA	NA	NA	NA	NA
Bipolar disorder bip2021	Autoimmune thyroiditis || id:finn-b-E4_THYROIDITAUTOIM	rs5758064	22	41153879	-0.001	0.0923	NA	0.9915	0.5767	C	T	TRUE	igd	NA	NA	NA	NA	NA	NA	NA
Bipolar disorder bip2021	Autoimmune thyroiditis || id:finn-b-E4_THYROIDITAUTOIM	rs10866641	5	169289206	0.1574	0.0924	NA	0.0884993	0.4223	C	T	TRUE	igd	NA	NA	NA	NA	NA	NA	NA
Bipolar disorder bip2021	Autoimmune thyroiditis || id:finn-b-E4_THYROIDITAUTOIM	rs9834970	3	36856030	-0.115	0.0933	NA	0.2173	0.4144	C	T	TRUE	igd	NA	NA	NA	NA	NA	NA	NA
Bipolar disorder bip2021	Autoimmune thyroiditis || id:finn-b-E4_THYROIDITAUTOIM	rs2336147	3	52626443	-0.1182	0.0913	NA	0.1958	0.4953	C	T	TRUE	igd	NA	NA	NA	NA	NA	NA	NA
Bipolar disorder bip2021	Autoimmune thyroiditis || id:finn-b-E4_THYROIDITAUTOIM	rs2693698	14	99719219	-0.0653	0.0926	NA	0.481	0.5828	G	A	TRUE	igd	NA	NA	NA	NA	NA	NA	NA
Bipolar disorder bip2021	Autoimmune thyroiditis || id:finn-b-E4_THYROIDITAUTOIM	rs62581014	9	141066490	0.0876	0.1047	NA	0.403	0.2623	T	C	TRUE	igd	NA	NA	NA	NA	NA	NA	NA
Bipolar disorder bip2021	Autoimmune thyroiditis || id:finn-b-E4_THYROIDITAUTOIM	rs237460	20	48033127	0.048	0.0927	NA	0.604399	0.4047	T	C	TRUE	igd	NA	NA	NA	NA	NA	NA	NA
Bipolar disorder bip2021	Autoimmune thyroiditis || id:finn-b-E4_THYROIDITAUTOIM	rs4619651	2	97416153	0.0248	0.0927	NA	0.7894	0.4347	A	G	TRUE	igd	NA	NA	NA	NA	NA	NA	NA
Bipolar disorder bip2021	Autoimmune thyroiditis || id:finn-b-E4_THYROIDITAUTOIM	rs17183814	2	166152389	0.2685	0.2083	NA	0.1974	0.04877	A	G	TRUE	igd	NA	NA	NA	NA	NA	NA	NA
Bipolar disorder bip2021	Autoimmune thyroiditis || id:finn-b-E4_THYROIDITAUTOIM	rs2011302	2	193738336	-0.2276	0.0966	NA	0.01852	0.3403	A	T	TRUE	igd	NA	NA	NA	NA	NA	NA	NA
Bipolar disorder bip2021	Autoimmune thyroiditis || id:finn-b-E4_THYROIDITAUTOIM	rs10994415	10	62322034	0.0077	0.1324	NA	0.9539	0.1434	C	T	TRUE	igd	NA	NA	NA	NA	NA	NA	NA
Bipolar disorder bip2021	Autoimmune thyroiditis || id:finn-b-E4_THYROIDITAUTOIM	rs13417268	2	169481837	-0.0738	0.1063	NA	0.4876	0.2459	G	C	TRUE	igd	NA	NA	NA	NA	NA	NA	NA
Bipolar disorder bip2021	Autoimmune thyroiditis || id:finn-b-E4_THYROIDITAUTOIM	rs28565152	5	7542911	-0.0286	0.1095	NA	0.793999	0.2294	A	G	TRUE	igd	NA	NA	NA	NA	NA	NA	NA
Bipolar disorder bip2021	Autoimmune thyroiditis || id:finn-b-E4_THYROIDITAUTOIM	rs6954854	7	21492589	0.0631	0.0916	NA	0.490801	0.5153	A	G	TRUE	igd	NA	NA	NA	NA	NA	NA	NA
Bipolar disorder bip2021	Autoimmune thyroiditis || id:finn-b-E4_THYROIDITAUTOIM	rs6887473	5	80961069	0.1405	0.1148	NA	0.2212	0.1975	A	G	TRUE	igd	NA	NA	NA	NA	NA	NA	NA
Bipolar disorder bip2021	Autoimmune thyroiditis || id:finn-b-E4_THYROIDITAUTOIM	rs1487445	6	98565211	-0.0235	0.0915	NA	0.7972	0.4805	T	C	TRUE	igd	NA	NA	NA	NA	NA	NA	NA
Bipolar disorder bip2021	Autoimmune thyroiditis || id:finn-b-E4_THYROIDITAUTOIM	rs10043984	5	137712121	-0.0639	0.0997	NA	0.522001	0.3041	T	C	TRUE	igd	NA	NA	NA	NA	NA	NA	NA
Bipolar disorder bip2021	Autoimmune thyroiditis || id:finn-b-E4_THYROIDITAUTOIM	rs112481526	4	123076007	0.0872	0.0939	NA	0.3531	0.3896	G	A	TRUE	igd	NA	NA	NA	NA	NA	NA	NA
Bipolar disorder bip2021	Autoimmune thyroiditis || id:finn-b-E4_THYROIDITAUTOIM	rs113779084	7	11871787	-0.0887	0.0935	NA	0.3428	0.401	A	G	TRUE	igd	NA	NA	NA	NA	NA	NA	NA
Bipolar disorder bip2021	Autoimmune thyroiditis || id:finn-b-E4_THYROIDITAUTOIM	rs2953928	8	34152492	0.2054	0.1655	NA	0.2146	0.08449	A	G	TRUE	igd	NA	NA	NA	NA	NA	NA	NA
Bipolar disorder bip2021	Autoimmune thyroiditis || id:finn-b-E4_THYROIDITAUTOIM	rs35306827	13	113869045	0.0481	0.1028	NA	0.639699	0.2718	A	G	TRUE	igd	NA	NA	NA	NA	NA	NA	NA
Bipolar disorder bip2021	Autoimmune thyroiditis || id:finn-b-E4_THYROIDITAUTOIM	rs12575685	11	70517927	-0.0767	0.1024	NA	0.453401	0.2733	A	G	TRUE	igd	NA	NA	NA	NA	NA	NA	NA
Bipolar disorder bip2021	Autoimmune thyroiditis || id:finn-b-E4_THYROIDITAUTOIM	rs61554907	17	38220432	0.3047	0.1724	NA	0.0772698	0.0756	T	G	TRUE	igd	NA	NA	NA	NA	NA	NA	NA
Bipolar disorder bip2021	Autoimmune thyroiditis || id:finn-b-E4_THYROIDITAUTOIM	rs6806239	3	70488207	0.0082	0.1171	NA	0.9439	0.1855	G	T	TRUE	igd	NA	NA	NA	NA	NA	NA	NA
Bipolar disorder bip2021	Autoimmune thyroiditis || id:finn-b-E4_THYROIDITAUTOIM	rs10791849	11	65890597	-0.058	0.1187	NA	0.6252	0.1836	A	T	TRUE	igd	NA	NA	NA	NA	NA	NA	NA
Bipolar disorder bip2021	Autoimmune thyroiditis || id:finn-b-E4_THYROIDITAUTOIM	rs228768	17	42191893	-0.0711	0.0968	NA	0.4626	0.6744	T	G	TRUE	igd	NA	NA	NA	NA	NA	NA	NA
Bipolar disorder bip2021	Autoimmune thyroiditis || id:finn-b-E4_THYROIDITAUTOIM	rs748455	15	85149575	-0.095	0.1022	NA	0.3522	0.2724	C	T	TRUE	igd	NA	NA	NA	NA	NA	NA	NA
Bipolar disorder bip2021	Autoimmune thyroiditis || id:finn-b-E4_THYROIDITAUTOIM	rs7201930	16	9958655	0.071	0.1	NA	0.4778	0.2978	C	T	TRUE	igd	NA	NA	NA	NA	NA	NA	NA
Bipolar disorder bip2021	Autoimmune thyroiditis || id:finn-b-E4_THYROIDITAUTOIM	rs11062170	12	2348844	-0.0362	0.0983	NA	0.712901	0.311	C	G	TRUE	igd	NA	NA	NA	NA	NA	NA	NA
Bipolar disorder bip2021	Autoimmune thyroiditis || id:finn-b-E4_THYROIDITAUTOIM	rs2273738	10	111648659	0.076	0.1372	NA	0.579399	0.128	T	C	TRUE	igd	NA	NA	NA	NA	NA	NA	NA
Bipolar disorder bip2021	Autoimmune thyroiditis || id:finn-b-E4_THYROIDITAUTOIM	rs696366	3	107757060	0.0013	0.0914	NA	0.989	0.4705	A	C	TRUE	igd	NA	NA	NA	NA	NA	NA	NA
Bipolar disorder bip2021	Autoimmune thyroiditis || id:finn-b-E4_THYROIDITAUTOIM	rs2126180	1	61105668	-0.1151	0.0926	NA	0.214	0.4119	A	G	TRUE	igd	NA	NA	NA	NA	NA	NA	NA
Bipolar disorder bip2021	Autoimmune thyroiditis || id:finn-b-E4_THYROIDITAUTOIM	rs6946056	7	131870597	0.0653	0.0918	NA	0.477	0.552	C	A	TRUE	igd	NA	NA	NA	NA	NA	NA	NA
Bipolar disorder bip2021	Autoimmune thyroiditis || id:finn-b-E4_THYROIDITAUTOIM	rs6992333	8	144993377	0.075	0.0931	NA	0.4202	0.4012	G	A	TRUE	igd	NA	NA	NA	NA	NA	NA	NA
Bipolar disorder bip2021	Autoimmune thyroiditis || id:finn-b-E4_THYROIDITAUTOIM	rs6104027	20	43760461	0.1484	0.0915	NA	0.1049	0.4686	G	A	TRUE	igd	NA	NA	NA	NA	NA	NA	NA
Bipolar disorder bip2021	Autoimmune thyroiditis || id:finn-b-E4_THYROIDITAUTOIM	rs10455979	6	166996728	-0.0145	0.0927	NA	0.8755	0.4134	G	C	TRUE	igd	TRUE	rs10455979	rs733591	G	C	C	T
Bipolar disorder bip2021	Autoimmune thyroiditis || id:finn-b-E4_THYROIDITAUTOIM	rs13044225	20	60867510	0.1228	0.0929	NA	0.1861	0.4112	G	A	TRUE	igd	TRUE	rs13044225	rs2379130	G	A	A	G
Bipolar disorder bip2021	Thyroid cancer || id:ebi-a-GCST90018929	rs10737496	1	163745389	0.1021	0.0444	491974	0.0214398	0.675885	T	C	TRUE	igd	NA	NA	NA	NA	NA	NA	NA
Bipolar disorder bip2021	Thyroid cancer || id:ebi-a-GCST90018929	rs2336147	3	52626443	-0.0068	0.0387	491974	0.8599	0.512443	C	T	TRUE	igd	NA	NA	NA	NA	NA	NA	NA
Bipolar disorder bip2021	Thyroid cancer || id:ebi-a-GCST90018929	rs696366	3	107757060	0.007	0.0409	491974	0.8644	0.380138	A	C	TRUE	igd	NA	NA	NA	NA	NA	NA	NA
Bipolar disorder bip2021	Thyroid cancer || id:ebi-a-GCST90018929	rs10255167	7	140676153	0.012	0.0506	491974	0.8122	0.822706	A	G	TRUE	igd	NA	NA	NA	NA	NA	NA	NA
Bipolar disorder bip2021	Thyroid cancer || id:ebi-a-GCST90018929	rs12668848	7	2020995	0.0147	0.0385	491974	0.7027	0.445202	A	G	TRUE	igd	NA	NA	NA	NA	NA	NA	NA
Bipolar disorder bip2021	Thyroid cancer || id:ebi-a-GCST90018929	rs6887473	5	80961069	-0.0652	0.0475	491974	0.1699	0.223786	A	G	TRUE	igd	NA	NA	NA	NA	NA	NA	NA
Bipolar disorder bip2021	Thyroid cancer || id:ebi-a-GCST90018929	rs6104027	20	43760461	0.0448	0.0422	491974	0.2891	0.342225	G	A	TRUE	igd	NA	NA	NA	NA	NA	NA	NA
Bipolar disorder bip2021	Thyroid cancer || id:ebi-a-GCST90018929	rs10994415	10	62322034	-0.0189	0.0518	491974	0.715501	0.189793	C	T	TRUE	igd	NA	NA	NA	NA	NA	NA	NA
Bipolar disorder bip2021	Thyroid cancer || id:ebi-a-GCST90018929	rs12575685	11	70517927	0.0072	0.042	491974	0.8629	0.290773	A	G	TRUE	igd	NA	NA	NA	NA	NA	NA	NA
Bipolar disorder bip2021	Thyroid cancer || id:ebi-a-GCST90018929	rs13417268	2	169481837	-0.0138	0.0449	491974	0.758099	0.229354	G	C	TRUE	igd	NA	NA	NA	NA	NA	NA	NA
Bipolar disorder bip2021	Thyroid cancer || id:ebi-a-GCST90018929	rs11062170	12	2348844	-0.0491	0.0449	491974	0.2737	0.257561	C	G	TRUE	igd	NA	NA	NA	NA	NA	NA	NA
Bipolar disorder bip2021	Thyroid cancer || id:ebi-a-GCST90018929	rs7707252	5	78840610	0.0039	0.0444	491974	0.9308	0.243217	G	A	TRUE	igd	NA	NA	NA	NA	NA	NA	NA
Bipolar disorder bip2021	Thyroid cancer || id:ebi-a-GCST90018929	rs28565152	5	7542911	-0.0084	0.0515	491974	0.87	0.245921	A	G	TRUE	igd	NA	NA	NA	NA	NA	NA	NA
Bipolar disorder bip2021	Thyroid cancer || id:ebi-a-GCST90018929	rs2273738	10	111648659	-0.0226	0.0497	491974	0.649901	0.205401	T	C	TRUE	igd	NA	NA	NA	NA	NA	NA	NA
Bipolar disorder bip2021	Thyroid cancer || id:ebi-a-GCST90018929	rs6946056	7	131870597	-0.0433	0.0396	491974	0.2747	0.633056	C	A	TRUE	igd	NA	NA	NA	NA	NA	NA	NA
Bipolar disorder bip2021	Thyroid cancer || id:ebi-a-GCST90018929	rs4447398	15	42904904	0.0163	0.0519	491974	0.754201	0.833597	C	A	TRUE	igd	NA	NA	NA	NA	NA	NA	NA
Bipolar disorder bip2021	Thyroid cancer || id:ebi-a-GCST90018929	rs228768	17	42191893	0.0303	0.0411	491974	0.4615	0.586591	T	G	TRUE	igd	NA	NA	NA	NA	NA	NA	NA
Bipolar disorder bip2021	Thyroid cancer || id:ebi-a-GCST90018929	rs6806239	3	70488207	-0.0183	0.0551	491974	0.740099	0.142987	G	T	TRUE	igd	NA	NA	NA	NA	NA	NA	NA
Bipolar disorder bip2021	Thyroid cancer || id:ebi-a-GCST90018929	rs41315395	6	32201469	0.0431	0.0637	491974	0.498799	0.160217	A	C	TRUE	igd	NA	NA	NA	NA	NA	NA	NA
Bipolar disorder bip2021	Thyroid cancer || id:ebi-a-GCST90018929	rs2011302	2	193738336	0.0267	0.0392	491974	0.4961	0.39039	A	T	TRUE	igd	NA	NA	NA	NA	NA	NA	NA
Bipolar disorder bip2021	Thyroid cancer || id:ebi-a-GCST90018929	rs6954854	7	21492589	-0.0445	0.0383	491974	0.2454	0.519321	A	G	TRUE	igd	NA	NA	NA	NA	NA	NA	NA
Bipolar disorder bip2021	Thyroid cancer || id:ebi-a-GCST90018929	rs62489493	8	9763581	0.0609	0.0521	491974	0.2426	0.153716	G	C	TRUE	igd	NA	NA	NA	NA	NA	NA	NA
Bipolar disorder bip2021	Thyroid cancer || id:ebi-a-GCST90018929	rs174592	11	61618608	-0.0224	0.0389	491974	0.5652	0.390784	G	A	TRUE	igd	NA	NA	NA	NA	NA	NA	NA
Bipolar disorder bip2021	Thyroid cancer || id:ebi-a-GCST90018929	rs7108878	11	79107807	-0.0044	0.0704	491974	0.9499	0.084604	G	T	TRUE	igd	NA	NA	NA	NA	NA	NA	NA
Bipolar disorder bip2021	Thyroid cancer || id:ebi-a-GCST90018929	rs62581014	9	141066490	-0.0169	0.0475	491974	0.7225	0.342107	T	C	TRUE	igd	NA	NA	NA	NA	NA	NA	NA
Bipolar disorder bip2021	Thyroid cancer || id:ebi-a-GCST90018929	rs1487445	6	98565211	-0.0439	0.0382	491974	0.2504	0.450104	T	C	TRUE	igd	NA	NA	NA	NA	NA	NA	NA
Bipolar disorder bip2021	Thyroid cancer || id:ebi-a-GCST90018929	rs13044225	20	60865815	-0.007	0.0603	491974	0.9069	0.468924	G	A	TRUE	igd	NA	NA	NA	NA	NA	NA	NA
Bipolar disorder bip2021	Thyroid cancer || id:ebi-a-GCST90018929	rs61554907	17	38220432	0.041	0.0761	491974	0.59	0.0998932	T	G	TRUE	igd	NA	NA	NA	NA	NA	NA	NA
Bipolar disorder bip2021	Thyroid cancer || id:ebi-a-GCST90018929	rs112481526	4	123076007	0.045	0.0439	491974	0.3057	0.2491	G	A	TRUE	igd	NA	NA	NA	NA	NA	NA	NA
Bipolar disorder bip2021	Thyroid cancer || id:ebi-a-GCST90018929	rs10866641	5	169289206	0.0358	0.0402	491974	0.372	0.367097	C	T	TRUE	igd	NA	NA	NA	NA	NA	NA	NA
Bipolar disorder bip2021	Thyroid cancer || id:ebi-a-GCST90018929	rs9834970	3	36856030	0.0155	0.0384	491974	0.6867	0.518908	C	T	TRUE	igd	NA	NA	NA	NA	NA	NA	NA
Bipolar disorder bip2021	Thyroid cancer || id:ebi-a-GCST90018929	rs17183814	2	166152389	0.0622	0.0787	491974	0.4292	0.0652082	A	G	TRUE	igd	NA	NA	NA	NA	NA	NA	NA
Bipolar disorder bip2021	Thyroid cancer || id:ebi-a-GCST90018929	rs4619651	2	97416153	-0.0438	0.0401	491974	0.2746	0.332212	A	G	TRUE	igd	NA	NA	NA	NA	NA	NA	NA
Bipolar disorder bip2021	Thyroid cancer || id:ebi-a-GCST90018929	rs113779084	7	11871787	0.0374	0.0441	491974	0.3962	0.262245	A	G	TRUE	igd	NA	NA	NA	NA	NA	NA	NA
Bipolar disorder bip2021	Thyroid cancer || id:ebi-a-GCST90018929	rs1998820	10	18751103	0.0193	0.0592	491974	0.744	0.113625	A	T	TRUE	igd	NA	NA	NA	NA	NA	NA	NA
Bipolar disorder bip2021	Thyroid cancer || id:ebi-a-GCST90018929	rs2953928	8	34152492	0.094	0.0774	491974	0.2243	0.0599528	A	G	TRUE	igd	NA	NA	NA	NA	NA	NA	NA
Bipolar disorder bip2021	Thyroid cancer || id:ebi-a-GCST90018929	rs10455979	6	166995260	0.0007	0.0607	491974	0.9905	0.475719	G	C	TRUE	igd	NA	NA	NA	NA	NA	NA	NA
Bipolar disorder bip2021	Thyroid cancer || id:ebi-a-GCST90018929	rs35958438	15	38973793	0.013	0.0511	491974	0.7984	0.172357	A	G	TRUE	igd	NA	NA	NA	NA	NA	NA	NA
Bipolar disorder bip2021	Thyroid cancer || id:ebi-a-GCST90018929	rs10791849	11	65890597	0.0666	0.0476	491974	0.1618	0.197751	A	T	TRUE	igd	NA	NA	NA	NA	NA	NA	NA
Bipolar disorder bip2021	Thyroid cancer || id:ebi-a-GCST90018929	rs748455	15	85149575	0.0583	0.0453	491974	0.1985	0.237532	C	T	TRUE	igd	NA	NA	NA	NA	NA	NA	NA
Bipolar disorder bip2021	Thyroid cancer || id:ebi-a-GCST90018929	rs28455634	16	9230816	0.0265	0.0389	491974	0.4964	0.4492	A	G	TRUE	igd	NA	NA	NA	NA	NA	NA	NA
Bipolar disorder bip2021	Thyroid cancer || id:ebi-a-GCST90018929	rs7201930	16	9958655	0.0657	0.0445	491974	0.1403	0.256851	C	T	TRUE	igd	NA	NA	NA	NA	NA	NA	NA
Bipolar disorder bip2021	Thyroid cancer || id:ebi-a-GCST90018929	rs2126180	1	61105668	0.0454	0.0381	491974	0.2332	0.469017	A	G	TRUE	igd	NA	NA	NA	NA	NA	NA	NA
Bipolar disorder bip2021	Thyroid cancer || id:ebi-a-GCST90018929	rs10043984	5	137712121	-0.0384	0.0445	491974	0.3883	0.235746	T	C	TRUE	igd	NA	NA	NA	NA	NA	NA	NA
Bipolar disorder bip2021	Thyroid cancer || id:ebi-a-GCST90018929	rs6992333	8	144993377	0.0573	0.0404	491974	0.1556	0.360505	G	A	TRUE	igd	NA	NA	NA	NA	NA	NA	NA
Bipolar disorder bip2021	Thyroid cancer || id:ebi-a-GCST90018929	rs11764361	7	105043229	-0.0277	0.0396	491974	0.4844	0.42999	G	A	TRUE	igd	NA	NA	NA	NA	NA	NA	NA
Bipolar disorder bip2021	Thyroid cancer || id:ebi-a-GCST90018929	rs35306827	13	113869045	0.0113	0.0434	491974	0.7953	0.25138	A	G	TRUE	igd	NA	NA	NA	NA	NA	NA	NA
Bipolar disorder bip2021	Thyroid cancer || id:ebi-a-GCST90018929	rs4790841	17	1835482	0.0002	0.0664	491974	0.9972	0.152588	T	C	TRUE	igd	NA	NA	NA	NA	NA	NA	NA
Bipolar disorder bip2021	Thyroid cancer || id:ebi-a-GCST90018929	rs237460	20	48033127	0.0458	0.0384	491974	0.2331	0.412252	T	C	TRUE	igd	NA	NA	NA	NA	NA	NA	NA
Bipolar disorder bip2021	Thyroid cancer || id:ebi-a-GCST90018929	rs2693698	14	99719219	-0.01	0.0424	491974	0.8134	0.656454	G	A	TRUE	igd	NA	NA	NA	NA	NA	NA	NA
Bipolar disorder bip2021	Thyroid cancer || id:ebi-a-GCST90018929	rs5758064	22	41153879	-0.054	0.0405	491974	0.182	0.591804	C	T	TRUE	igd	NA	NA	NA	NA	NA	NA	NA
Recurrent or chronic depression	Hypothyroidism || id:ebi-a-GCST90018862	rs11709892	3	43322021	-0.0152	0.0123	410141	0.2184	0.828026	C	T	TRUE	igd	NA	NA	NA	NA	NA	NA	NA
Recurrent or chronic depression	Hypothyroidism || id:ebi-a-GCST90018862	rs72906234	11	46130886	-0.0045	0.0148	410141	0.761001	0.0989204	G	A	TRUE	igd	NA	NA	NA	NA	NA	NA	NA
Recurrent or chronic depression	Hypothyroidism || id:ebi-a-GCST90018862	rs111431167	14	104249923	0.0034	0.015	410141	0.819	0.136886	C	T	TRUE	igd	NA	NA	NA	NA	NA	NA	NA
Recurrent or chronic depression	Hypothyroidism || id:ebi-a-GCST90018862	rs147621919	17	42725983	0.0716	0.0409	410141	0.0798105	0.00791779	G	T	TRUE	igd	NA	NA	NA	NA	NA	NA	NA
Recurrent or chronic depression	Hypothyroidism || id:ebi-a-GCST90018862	rs1872324	2	22777494	-0.0172	0.0105	410141	0.1	0.370925	A	G	TRUE	igd	NA	NA	NA	NA	NA	NA	NA
Recurrent or chronic depression	Hypothyroidism || id:ebi-a-GCST90018862	rs59956089	17	65960854	0.0182	0.0121	410141	0.1312	0.367414	C	T	TRUE	igd	NA	NA	NA	NA	NA	NA	NA
Recurrent or chronic depression	Hypothyroidism || id:ebi-a-GCST90018862	rs7842714	8	65711004	-0.0033	0.01	410141	0.7391	0.484079	A	T	TRUE	igd	NA	NA	NA	NA	NA	NA	NA
Recurrent or chronic depression	Hypothyroidism || id:ebi-a-GCST90018862	rs62533809	9	37377466	0.0087	0.0131	410141	0.5041	0.142247	C	T	TRUE	igd	NA	NA	NA	NA	NA	NA	NA
Recurrent or chronic depression	Hypothyroidism || id:ebi-a-GCST90018862	rs76025409	5	103783801	0.0151	0.0104	410141	0.1461	0.364054	C	G	TRUE	igd	NA	NA	NA	NA	NA	NA	NA
Recurrent or chronic depression	Hypothyroidism || id:ebi-a-GCST90018862	rs75757159	16	72935741	-0.0064	0.039	410141	0.8703	0.0400081	G	A	TRUE	igd	NA	NA	NA	NA	NA	NA	NA
Recurrent or chronic depression	Hypothyroidism || id:ebi-a-GCST90018862	rs62091656	18	52458881	-0.0137	0.0173	410141	0.4272	0.100071	T	C	TRUE	igd	NA	NA	NA	NA	NA	NA	NA
Recurrent or chronic depression	Hypothyroidism || id:ebi-a-GCST90018862	rs769657	4	140877659	0.0068	0.0105	410141	0.516799	0.312391	G	A	TRUE	igd	NA	NA	NA	NA	NA	NA	NA
Recurrent or chronic depression	Hypothyroidism || id:ebi-a-GCST90018862	rs12576197	11	112921071	0.0121	0.0113	410141	0.2844	0.337799	T	C	TRUE	igd	NA	NA	NA	NA	NA	NA	NA
Recurrent or chronic depression	Autoimmune thyroiditis || id:finn-b-E4_THYROIDITAUTOIM	rs11709892	3	43322021	-0.0802	0.1096	NA	0.4644	0.7709	C	T	TRUE	igd	NA	NA	NA	NA	NA	NA	NA
Recurrent or chronic depression	Autoimmune thyroiditis || id:finn-b-E4_THYROIDITAUTOIM	rs76025409	5	103783801	-0.1441	0.0963	NA	0.1346	0.3461	C	G	TRUE	igd	NA	NA	NA	NA	NA	NA	NA
Recurrent or chronic depression	Autoimmune thyroiditis || id:finn-b-E4_THYROIDITAUTOIM	rs12576197	11	112921071	0.2118	0.0937	NA	0.0238199	0.4185	T	C	TRUE	igd	NA	NA	NA	NA	NA	NA	NA
Recurrent or chronic depression	Autoimmune thyroiditis || id:finn-b-E4_THYROIDITAUTOIM	rs62091656	18	52458881	-0.0762	0.1529	NA	0.6182	0.1011	T	C	TRUE	igd	NA	NA	NA	NA	NA	NA	NA
Recurrent or chronic depression	Autoimmune thyroiditis || id:finn-b-E4_THYROIDITAUTOIM	rs111431167	14	104249923	-0.0719	0.1406	NA	0.609399	0.1211	C	T	TRUE	igd	NA	NA	NA	NA	NA	NA	NA
Recurrent or chronic depression	Autoimmune thyroiditis || id:finn-b-E4_THYROIDITAUTOIM	rs147621919	17	42725983	-0.0546	0.2317	NA	0.8139	0.04219	G	T	TRUE	igd	NA	NA	NA	NA	NA	NA	NA
Recurrent or chronic depression	Autoimmune thyroiditis || id:finn-b-E4_THYROIDITAUTOIM	rs59956089	17	65960854	0.0375	0.1064	NA	0.7249	0.2476	C	T	TRUE	igd	NA	NA	NA	NA	NA	NA	NA
Recurrent or chronic depression	Autoimmune thyroiditis || id:finn-b-E4_THYROIDITAUTOIM	rs1872324	2	22777494	0.0684	0.0953	NA	0.473301	0.3613	A	G	TRUE	igd	NA	NA	NA	NA	NA	NA	NA
Recurrent or chronic depression	Autoimmune thyroiditis || id:finn-b-E4_THYROIDITAUTOIM	rs62533809	9	37377466	0.0364	0.1072	NA	0.7339	0.2391	C	T	TRUE	igd	NA	NA	NA	NA	NA	NA	NA
Recurrent or chronic depression	Autoimmune thyroiditis || id:finn-b-E4_THYROIDITAUTOIM	rs7842714	8	65711004	0.0828	0.0938	NA	0.3772	0.6012	A	T	TRUE	igd	NA	NA	NA	NA	NA	NA	NA
Recurrent or chronic depression	Autoimmune thyroiditis || id:finn-b-E4_THYROIDITAUTOIM	rs72906234	11	46130886	0.0556	0.1271	NA	0.661601	0.1531	G	A	TRUE	igd	NA	NA	NA	NA	NA	NA	NA
Recurrent or chronic depression	Autoimmune thyroiditis || id:finn-b-E4_THYROIDITAUTOIM	rs769657	4	140877659	-0.063	0.0969	NA	0.5157	0.3356	G	A	TRUE	igd	NA	NA	NA	NA	NA	NA	NA
Recurrent or chronic depression	Autoimmune thyroiditis || id:finn-b-E4_THYROIDITAUTOIM	rs75757159	16	72935741	0.383	0.2243	NA	0.0877102	0.04639	G	A	TRUE	igd	NA	NA	NA	NA	NA	NA	NA
Recurrent or chronic depression	Nontoxic single thyroid nodule || id:finn-b-E4_GOITRENOD	rs1872324	2	22777494	0.0341	0.0447	NA	0.4458	0.3613	A	G	TRUE	igd	NA	NA	NA	NA	NA	NA	NA
Recurrent or chronic depression	Nontoxic single thyroid nodule || id:finn-b-E4_GOITRENOD	rs11709892	3	43322021	-0.0542	0.0514	NA	0.2916	0.7708	C	T	TRUE	igd	NA	NA	NA	NA	NA	NA	NA
Recurrent or chronic depression	Nontoxic single thyroid nodule || id:finn-b-E4_GOITRENOD	rs769657	4	140877659	-0.0062	0.0453	NA	0.8909	0.3356	G	A	TRUE	igd	NA	NA	NA	NA	NA	NA	NA
Recurrent or chronic depression	Nontoxic single thyroid nodule || id:finn-b-E4_GOITRENOD	rs111431167	14	104249923	-0.1003	0.0662	NA	0.1296	0.121	C	T	TRUE	igd	NA	NA	NA	NA	NA	NA	NA
Recurrent or chronic depression	Nontoxic single thyroid nodule || id:finn-b-E4_GOITRENOD	rs75757159	16	72935741	-0.0606	0.1056	NA	0.566301	0.04635	G	A	TRUE	igd	NA	NA	NA	NA	NA	NA	NA
Recurrent or chronic depression	Nontoxic single thyroid nodule || id:finn-b-E4_GOITRENOD	rs59956089	17	65960854	0.0968	0.0497	NA	0.0512802	0.2477	C	T	TRUE	igd	NA	NA	NA	NA	NA	NA	NA
Recurrent or chronic depression	Nontoxic single thyroid nodule || id:finn-b-E4_GOITRENOD	rs12576197	11	112921071	0.025	0.0439	NA	0.569101	0.4184	T	C	TRUE	igd	NA	NA	NA	NA	NA	NA	NA
Recurrent or chronic depression	Nontoxic single thyroid nodule || id:finn-b-E4_GOITRENOD	rs62091656	18	52458881	0.0914	0.0721	NA	0.2048	0.1012	T	C	TRUE	igd	NA	NA	NA	NA	NA	NA	NA
Recurrent or chronic depression	Nontoxic single thyroid nodule || id:finn-b-E4_GOITRENOD	rs7842714	8	65711004	-0.0094	0.0438	NA	0.831	0.6011	A	T	TRUE	igd	NA	NA	NA	NA	NA	NA	NA
Recurrent or chronic depression	Nontoxic single thyroid nodule || id:finn-b-E4_GOITRENOD	rs72906234	11	46130886	-0.0193	0.0597	NA	0.7467	0.1531	G	A	TRUE	igd	NA	NA	NA	NA	NA	NA	NA
Recurrent or chronic depression	Nontoxic single thyroid nodule || id:finn-b-E4_GOITRENOD	rs76025409	5	103783801	0.0206	0.045	NA	0.646399	0.3462	C	G	TRUE	igd	NA	NA	NA	NA	NA	NA	NA
Recurrent or chronic depression	Nontoxic single thyroid nodule || id:finn-b-E4_GOITRENOD	rs62533809	9	37377466	0.097	0.0503	NA	0.0536896	0.2392	C	T	TRUE	igd	NA	NA	NA	NA	NA	NA	NA
Recurrent or chronic depression	Nontoxic single thyroid nodule || id:finn-b-E4_GOITRENOD	rs147621919	17	42725983	-0.064	0.1065	NA	0.5477	0.04218	G	T	TRUE	igd	NA	NA	NA	NA	NA	NA	NA
Recurrent or chronic depression	Thyrotoxicosis with toxic single thyroid nodule || id:finn-b-E4_THYTOXNOD	rs76025409	5	103783801	0.2547	0.1405	NA	0.0697493	0.3462	C	G	TRUE	igd	NA	NA	NA	NA	NA	NA	NA
Recurrent or chronic depression	Thyrotoxicosis with toxic single thyroid nodule || id:finn-b-E4_THYTOXNOD	rs11709892	3	43322021	0.0793	0.1605	NA	0.621299	0.7708	C	T	TRUE	igd	NA	NA	NA	NA	NA	NA	NA
Recurrent or chronic depression	Thyrotoxicosis with toxic single thyroid nodule || id:finn-b-E4_THYTOXNOD	rs12576197	11	112921071	-0.0149	0.1365	NA	0.9131	0.4188	T	C	TRUE	igd	NA	NA	NA	NA	NA	NA	NA
Recurrent or chronic depression	Thyrotoxicosis with toxic single thyroid nodule || id:finn-b-E4_THYTOXNOD	rs111431167	14	104249923	0.2099	0.2065	NA	0.3096	0.1211	C	T	TRUE	igd	NA	NA	NA	NA	NA	NA	NA
Recurrent or chronic depression	Thyrotoxicosis with toxic single thyroid nodule || id:finn-b-E4_THYTOXNOD	rs1872324	2	22777494	-0.2382	0.1391	NA	0.08683	0.3615	A	G	TRUE	igd	NA	NA	NA	NA	NA	NA	NA
Recurrent or chronic depression	Thyrotoxicosis with toxic single thyroid nodule || id:finn-b-E4_THYTOXNOD	rs7842714	8	65711004	0.0528	0.1366	NA	0.699	0.6015	A	T	TRUE	igd	NA	NA	NA	NA	NA	NA	NA
Recurrent or chronic depression	Thyrotoxicosis with toxic single thyroid nodule || id:finn-b-E4_THYTOXNOD	rs62533809	9	37377466	0.189	0.1561	NA	0.2262	0.2396	C	T	TRUE	igd	NA	NA	NA	NA	NA	NA	NA
Recurrent or chronic depression	Thyrotoxicosis with toxic single thyroid nodule || id:finn-b-E4_THYTOXNOD	rs62091656	18	52458881	0.1513	0.2248	NA	0.501	0.1014	T	C	TRUE	igd	NA	NA	NA	NA	NA	NA	NA
Recurrent or chronic depression	Thyrotoxicosis with toxic single thyroid nodule || id:finn-b-E4_THYTOXNOD	rs769657	4	140877659	-0.1567	0.1411	NA	0.267	0.3362	G	A	TRUE	igd	NA	NA	NA	NA	NA	NA	NA
Recurrent or chronic depression	Thyrotoxicosis with toxic single thyroid nodule || id:finn-b-E4_THYTOXNOD	rs72906234	11	46130886	-0.1949	0.1869	NA	0.297	0.153	G	A	TRUE	igd	NA	NA	NA	NA	NA	NA	NA
Recurrent or chronic depression	Thyrotoxicosis with toxic single thyroid nodule || id:finn-b-E4_THYTOXNOD	rs75757159	16	72935741	-0.2495	0.336	NA	0.4578	0.04631	G	A	TRUE	igd	NA	NA	NA	NA	NA	NA	NA
Recurrent or chronic depression	Thyrotoxicosis with toxic single thyroid nodule || id:finn-b-E4_THYTOXNOD	rs59956089	17	65960854	0.2658	0.1549	NA	0.0862005	0.2483	C	T	TRUE	igd	NA	NA	NA	NA	NA	NA	NA
Recurrent or chronic depression	Thyrotoxicosis with toxic single thyroid nodule || id:finn-b-E4_THYTOXNOD	rs147621919	17	42725983	-0.3545	0.332	NA	0.2856	0.0423	G	T	TRUE	igd	NA	NA	NA	NA	NA	NA	NA
Recurrent or chronic depression	Non-cancer illness code, self-reported: hyperthyroidism/thyrotoxicosis || id:ukb-b-20289	rs1872324	2	22777494	8.96274e-05	0.000195239	462933	0.649999	0.316901	A	G	TRUE	igd	NA	NA	NA	NA	NA	NA	NA
Recurrent or chronic depression	Non-cancer illness code, self-reported: hyperthyroidism/thyrotoxicosis || id:ukb-b-20289	rs72906234	11	46130886	-9.5424e-06	0.000274096	462933	0.97	0.127813	G	A	TRUE	igd	NA	NA	NA	NA	NA	NA	NA
Recurrent or chronic depression	Non-cancer illness code, self-reported: hyperthyroidism/thyrotoxicosis || id:ukb-b-20289	rs12576197	11	112921071	-7.16626e-05	0.000228013	462933	0.75	0.196535	T	C	TRUE	igd	NA	NA	NA	NA	NA	NA	NA
Recurrent or chronic depression	Non-cancer illness code, self-reported: hyperthyroidism/thyrotoxicosis || id:ukb-b-20289	rs111431167	14	104249923	-0.000482812	0.000263676	462933	0.0669993	0.136896	C	T	TRUE	igd	NA	NA	NA	NA	NA	NA	NA
Recurrent or chronic depression	Non-cancer illness code, self-reported: hyperthyroidism/thyrotoxicosis || id:ukb-b-20289	rs62533809	9	37377466	8.7189e-05	0.000252761	462933	0.73	0.154475	C	T	TRUE	igd	NA	NA	NA	NA	NA	NA	NA
Recurrent or chronic depression	Non-cancer illness code, self-reported: hyperthyroidism/thyrotoxicosis || id:ukb-b-20289	rs11709892	3	43322021	0.000230517	0.000226936	462933	0.31	0.800557	C	T	TRUE	igd	NA	NA	NA	NA	NA	NA	NA
Recurrent or chronic depression	Non-cancer illness code, self-reported: hyperthyroidism/thyrotoxicosis || id:ukb-b-20289	rs59956089	17	65960854	5.32595e-06	0.000228768	462933	0.98	0.201972	C	T	TRUE	igd	NA	NA	NA	NA	NA	NA	NA
Recurrent or chronic depression	Non-cancer illness code, self-reported: hyperthyroidism/thyrotoxicosis || id:ukb-b-20289	rs62091656	18	52458881	6.0308e-05	0.000311868	462933	0.85	0.099467	T	C	TRUE	igd	NA	NA	NA	NA	NA	NA	NA
Recurrent or chronic depression	Non-cancer illness code, self-reported: hyperthyroidism/thyrotoxicosis || id:ukb-b-20289	rs7842714	8	65711004	0.000143884	0.000182703	462933	0.43	0.483193	A	T	TRUE	igd	NA	NA	NA	NA	NA	NA	NA
Recurrent or chronic depression	Non-cancer illness code, self-reported: hyperthyroidism/thyrotoxicosis || id:ukb-b-20289	rs769657	4	140877659	-5.44778e-05	0.000193246	462933	0.780001	0.330706	G	A	TRUE	igd	NA	NA	NA	NA	NA	NA	NA
Recurrent or chronic depression	Non-cancer illness code, self-reported: hyperthyroidism/thyrotoxicosis || id:ukb-b-20289	rs76025409	5	103818412	0.000160276	0.000186706	462933	0.39	0.379698	C	G	TRUE	igd	TRUE	rs76025409	rs4235642	C	G	G	A
Recurrent or chronic depression	Autoimmune thyroiditis || id:finn-b-E4_THYROIDITAUTOIM	rs11709892	3	43322021	-0.0802	0.1096	NA	0.4644	0.7709	C	T	TRUE	igd	NA	NA	NA	NA	NA	NA	NA
Recurrent or chronic depression	Autoimmune thyroiditis || id:finn-b-E4_THYROIDITAUTOIM	rs76025409	5	103783801	-0.1441	0.0963	NA	0.1346	0.3461	C	G	TRUE	igd	NA	NA	NA	NA	NA	NA	NA
Recurrent or chronic depression	Autoimmune thyroiditis || id:finn-b-E4_THYROIDITAUTOIM	rs12576197	11	112921071	0.2118	0.0937	NA	0.0238199	0.4185	T	C	TRUE	igd	NA	NA	NA	NA	NA	NA	NA
Recurrent or chronic depression	Autoimmune thyroiditis || id:finn-b-E4_THYROIDITAUTOIM	rs62091656	18	52458881	-0.0762	0.1529	NA	0.6182	0.1011	T	C	TRUE	igd	NA	NA	NA	NA	NA	NA	NA
Recurrent or chronic depression	Autoimmune thyroiditis || id:finn-b-E4_THYROIDITAUTOIM	rs111431167	14	104249923	-0.0719	0.1406	NA	0.609399	0.1211	C	T	TRUE	igd	NA	NA	NA	NA	NA	NA	NA
Recurrent or chronic depression	Autoimmune thyroiditis || id:finn-b-E4_THYROIDITAUTOIM	rs147621919	17	42725983	-0.0546	0.2317	NA	0.8139	0.04219	G	T	TRUE	igd	NA	NA	NA	NA	NA	NA	NA
Recurrent or chronic depression	Autoimmune thyroiditis || id:finn-b-E4_THYROIDITAUTOIM	rs59956089	17	65960854	0.0375	0.1064	NA	0.7249	0.2476	C	T	TRUE	igd	NA	NA	NA	NA	NA	NA	NA
Recurrent or chronic depression	Autoimmune thyroiditis || id:finn-b-E4_THYROIDITAUTOIM	rs1872324	2	22777494	0.0684	0.0953	NA	0.473301	0.3613	A	G	TRUE	igd	NA	NA	NA	NA	NA	NA	NA
Recurrent or chronic depression	Autoimmune thyroiditis || id:finn-b-E4_THYROIDITAUTOIM	rs62533809	9	37377466	0.0364	0.1072	NA	0.7339	0.2391	C	T	TRUE	igd	NA	NA	NA	NA	NA	NA	NA
Recurrent or chronic depression	Autoimmune thyroiditis || id:finn-b-E4_THYROIDITAUTOIM	rs7842714	8	65711004	0.0828	0.0938	NA	0.3772	0.6012	A	T	TRUE	igd	NA	NA	NA	NA	NA	NA	NA
Recurrent or chronic depression	Autoimmune thyroiditis || id:finn-b-E4_THYROIDITAUTOIM	rs72906234	11	46130886	0.0556	0.1271	NA	0.661601	0.1531	G	A	TRUE	igd	NA	NA	NA	NA	NA	NA	NA
Recurrent or chronic depression	Autoimmune thyroiditis || id:finn-b-E4_THYROIDITAUTOIM	rs769657	4	140877659	-0.063	0.0969	NA	0.5157	0.3356	G	A	TRUE	igd	NA	NA	NA	NA	NA	NA	NA
Recurrent or chronic depression	Autoimmune thyroiditis || id:finn-b-E4_THYROIDITAUTOIM	rs75757159	16	72935741	0.383	0.2243	NA	0.0877102	0.04639	G	A	TRUE	igd	NA	NA	NA	NA	NA	NA	NA
Recurrent or chronic depression	Thyroid cancer || id:ebi-a-GCST90018929	rs76025409	5	103783801	-0.0331	0.0397	491974	0.4045	0.362018	C	G	TRUE	igd	NA	NA	NA	NA	NA	NA	NA
Recurrent or chronic depression	Thyroid cancer || id:ebi-a-GCST90018929	rs769657	4	140877659	0.0216	0.0408	491974	0.596	0.315049	G	A	TRUE	igd	NA	NA	NA	NA	NA	NA	NA
Recurrent or chronic depression	Thyroid cancer || id:ebi-a-GCST90018929	rs62533809	9	37377466	0.0346	0.0517	491974	0.5038	0.153353	C	T	TRUE	igd	NA	NA	NA	NA	NA	NA	NA
Recurrent or chronic depression	Thyroid cancer || id:ebi-a-GCST90018929	rs147621919	17	42725983	0.0673	0.1546	491974	0.663399	0.013478	G	T	TRUE	igd	NA	NA	NA	NA	NA	NA	NA
Recurrent or chronic depression	Thyroid cancer || id:ebi-a-GCST90018929	rs12576197	11	112921071	-0.014	0.0415	491974	0.736701	0.348936	T	C	TRUE	igd	NA	NA	NA	NA	NA	NA	NA
Recurrent or chronic depression	Thyroid cancer || id:ebi-a-GCST90018929	rs75757159	16	72935741	-0.15	0.1211	491974	0.2157	0.0416437	G	A	TRUE	igd	NA	NA	NA	NA	NA	NA	NA
Recurrent or chronic depression	Thyroid cancer || id:ebi-a-GCST90018929	rs11709892	3	43322021	0.0158	0.0493	491974	0.7486	0.821561	C	T	TRUE	igd	NA	NA	NA	NA	NA	NA	NA
Recurrent or chronic depression	Thyroid cancer || id:ebi-a-GCST90018929	rs7842714	8	65711004	0.01	0.0385	491974	0.7949	0.498123	A	T	TRUE	igd	NA	NA	NA	NA	NA	NA	NA
Recurrent or chronic depression	Thyroid cancer || id:ebi-a-GCST90018929	rs1872324	2	22777494	-0.0367	0.0394	491974	0.3518	0.370582	A	G	TRUE	igd	NA	NA	NA	NA	NA	NA	NA
Recurrent or chronic depression	Thyroid cancer || id:ebi-a-GCST90018929	rs111431167	14	104249923	-0.0958	0.0646	491974	0.1382	0.134363	C	T	TRUE	igd	NA	NA	NA	NA	NA	NA	NA
Recurrent or chronic depression	Thyroid cancer || id:ebi-a-GCST90018929	rs59956089	17	65960854	0.0567	0.0459	491974	0.2166	0.355379	C	T	TRUE	igd	NA	NA	NA	NA	NA	NA	NA
Recurrent or chronic depression	Thyroid cancer || id:ebi-a-GCST90018929	rs72906234	11	46130886	-0.0513	0.0622	491974	0.4096	0.10502	G	A	TRUE	igd	NA	NA	NA	NA	NA	NA	NA
Recurrent or chronic depression	Thyroid cancer || id:ebi-a-GCST90018929	rs62091656	18	52458881	-0.0735	0.0745	491974	0.3238	0.100305	T	C	TRUE	igd	NA	NA	NA	NA	NA	NA	NA
Anxiety disorder	Hypothyroidism || id:ebi-a-GCST90018862	rs7594412	2	47951193	-0.0141	0.0113	410141	0.2118	0.331829	T	C	TRUE	igd	NA	NA	NA	NA	NA	NA	NA
Anxiety disorder	Hypothyroidism || id:ebi-a-GCST90018862	rs1186396	2	125014959	0.0025	0.0102	410141	0.804	0.374401	A	G	TRUE	igd	NA	NA	NA	NA	NA	NA	NA
Anxiety disorder	Hypothyroidism || id:ebi-a-GCST90018862	rs56258708	1	165922095	0.0018	0.0123	410141	0.8812	0.227205	G	A	TRUE	igd	NA	NA	NA	NA	NA	NA	NA
Anxiety disorder	Hypothyroidism || id:ebi-a-GCST90018862	rs79634932	2	51615580	0.025	0.0163	410141	0.1257	0.0863962	G	C	TRUE	igd	NA	NA	NA	NA	NA	NA	NA
Anxiety disorder	Hypothyroidism || id:ebi-a-GCST90018862	rs11126026	2	25596061	0.0104	0.0104	410141	0.3157	0.300208	T	C	TRUE	igd	NA	NA	NA	NA	NA	NA	NA
Anxiety disorder	Hypothyroidism || id:ebi-a-GCST90018862	rs74688141	6	97505745	-0.0515	0.0298	410141	0.0837703	0.0249968	C	T	TRUE	igd	NA	NA	NA	NA	NA	NA	NA
Anxiety disorder	Hypothyroidism || id:ebi-a-GCST90018862	rs66516303	7	129146150	0.0014	0.0181	410141	0.9386	0.0777284	A	G	TRUE	igd	NA	NA	NA	NA	NA	NA	NA
Anxiety disorder	Hypothyroidism || id:ebi-a-GCST90018862	rs10041968	5	120219340	0.0136	0.01	410141	0.1711	0.514172	C	T	TRUE	igd	NA	NA	NA	NA	NA	NA	NA
Anxiety disorder	Hypothyroidism || id:ebi-a-GCST90018862	rs62575803	9	136975155	0.0074	0.0405	410141	0.855	0.04946	G	T	TRUE	igd	NA	NA	NA	NA	NA	NA	NA
Anxiety disorder	Hypothyroidism || id:ebi-a-GCST90018862	rs17514885	9	94576636	-0.0033	0.0141	410141	0.8137	0.121799	A	G	TRUE	igd	NA	NA	NA	NA	NA	NA	NA
Anxiety disorder	Hypothyroidism || id:ebi-a-GCST90018862	rs12498967	4	59869466	-0.013	0.0109	410141	0.233	0.272403	A	G	TRUE	igd	NA	NA	NA	NA	NA	NA	NA
Anxiety disorder	Hypothyroidism || id:ebi-a-GCST90018862	rs73477355	9	23624023	-0.0071	0.0281	410141	0.8006	0.0532488	C	A	TRUE	igd	NA	NA	NA	NA	NA	NA	NA
Anxiety disorder	Hypothyroidism || id:ebi-a-GCST90018862	rs17604518	7	70244304	-0.0001	0.0158	410141	0.9944	0.0863003	A	G	TRUE	igd	NA	NA	NA	NA	NA	NA	NA
Anxiety disorder	Hypothyroidism || id:ebi-a-GCST90018862	rs139994651	16	73053871	0.0115	0.0287	410141	0.6884	0.062866	A	G	TRUE	igd	NA	NA	NA	NA	NA	NA	NA
Anxiety disorder	Hypothyroidism || id:ebi-a-GCST90018862	rs62078369	17	47026431	0.0227	0.0099	410141	0.02216	0.587591	T	C	TRUE	igd	NA	NA	NA	NA	NA	NA	NA
Anxiety disorder	Hypothyroidism || id:ebi-a-GCST90018862	rs114310089	2	60200525	0.0128	0.0227	410141	0.5721	0.0555976	G	C	TRUE	igd	NA	NA	NA	NA	NA	NA	NA
Anxiety disorder	Hypothyroidism || id:ebi-a-GCST90018862	rs145274568	2	197159986	0.0195	0.0243	410141	0.423	0.0354543	A	G	TRUE	igd	NA	NA	NA	NA	NA	NA	NA
Anxiety disorder	Hypothyroidism || id:ebi-a-GCST90018862	rs6767762	3	142911622	0.0037	0.0103	410141	0.7183	0.457377	A	T	TRUE	igd	NA	NA	NA	NA	NA	NA	NA
Anxiety disorder	Hypothyroidism || id:ebi-a-GCST90018862	rs72723168	4	144493754	-0.0062	0.0223	410141	0.783	0.0668172	T	C	TRUE	igd	NA	NA	NA	NA	NA	NA	NA
Anxiety disorder	Hypothyroidism || id:ebi-a-GCST90018862	rs80125917	6	52191768	0.0564	0.0273	410141	0.0389197	0.203134	A	G	TRUE	igd	NA	NA	NA	NA	NA	NA	NA
Anxiety disorder	Hypothyroidism || id:ebi-a-GCST90018862	rs532928	8	9897344	0.0153	0.0117	410141	0.1898	0.727112	C	T	TRUE	igd	NA	NA	NA	NA	NA	NA	NA
Anxiety disorder	Hypothyroidism || id:ebi-a-GCST90018862	rs641325	11	57681828	-0.0003	0.0105	410141	0.9746	0.685316	G	T	TRUE	igd	NA	NA	NA	NA	NA	NA	NA
Anxiety disorder	Hypothyroidism || id:ebi-a-GCST90018862	rs13244325	7	24842243	-0.0101	0.0153	410141	0.5098	0.120983	G	T	TRUE	igd	NA	NA	NA	NA	NA	NA	NA
Anxiety disorder	Hypothyroidism || id:ebi-a-GCST90018862	rs1036810	15	87987851	0.0058	0.01	410141	0.5592	0.581504	C	G	TRUE	igd	NA	NA	NA	NA	NA	NA	NA
Anxiety disorder	Hypothyroidism || id:ebi-a-GCST90018862	rs74069813	12	24110394	0.0085	0.0265	410141	0.746899	0.0988466	T	C	TRUE	igd	NA	NA	NA	NA	NA	NA	NA
Anxiety disorder	Hypothyroidism || id:ebi-a-GCST90018862	rs6751342	2	83911993	-0.0053	0.0107	410141	0.6194	0.363878	C	A	TRUE	igd	NA	NA	NA	NA	NA	NA	NA
Anxiety disorder	Hypothyroidism || id:ebi-a-GCST90018862	rs4233312	1	215912320	0.0051	0.0116	410141	0.658	0.750863	T	C	TRUE	igd	NA	NA	NA	NA	NA	NA	NA
Anxiety disorder	Hypothyroidism || id:ebi-a-GCST90018862	rs743856	3	50527874	0.023	0.0145	410141	0.113	0.25966	C	T	TRUE	igd	NA	NA	NA	NA	NA	NA	NA
Anxiety disorder	Hypothyroidism || id:ebi-a-GCST90018862	rs16840042	2	156990320	-0.024	0.0145	410141	0.0971606	0.165787	A	G	TRUE	igd	NA	NA	NA	NA	NA	NA	NA
Anxiety disorder	Hypothyroidism || id:ebi-a-GCST90018862	rs7570682	2	104983267	-0.0104	0.0116	410141	0.3683	0.274336	A	G	TRUE	igd	NA	NA	NA	NA	NA	NA	NA
Anxiety disorder	Hypothyroidism || id:ebi-a-GCST90018862	rs56263644	2	86671074	0.02	0.0169	410141	0.2364	0.107726	C	T	TRUE	igd	NA	NA	NA	NA	NA	NA	NA
Anxiety disorder	Hypothyroidism || id:ebi-a-GCST90018862	rs13219354	6	27185664	0.081	0.016	410141	4.03005e-07	0.128168	C	T	TRUE	igd	NA	NA	NA	NA	NA	NA	NA
Anxiety disorder	Hypothyroidism || id:ebi-a-GCST90018862	rs10078559	5	120505623	0.0506	0.0373	410141	0.1753	0.0184268	G	T	TRUE	igd	NA	NA	NA	NA	NA	NA	NA
Anxiety disorder	Hypothyroidism || id:ebi-a-GCST90018862	rs1119988	12	60787165	-0.0096	0.01	410141	0.3407	0.407491	C	T	TRUE	igd	NA	NA	NA	NA	NA	NA	NA
Anxiety disorder	Hypothyroidism || id:ebi-a-GCST90018862	rs7317938	13	99234361	0.0151	0.0103	410141	0.1403	0.434194	T	C	TRUE	igd	NA	NA	NA	NA	NA	NA	NA
Anxiety disorder	Hypothyroidism || id:ebi-a-GCST90018862	rs11659803	18	50635119	0.0284	0.0103	410141	0.00605299	0.285012	A	G	TRUE	igd	NA	NA	NA	NA	NA	NA	NA
Anxiety disorder	Hypothyroidism || id:ebi-a-GCST90018862	rs12300648	12	24186492	-0.0036	0.0101	410141	0.7186	0.358184	C	T	TRUE	igd	NA	NA	NA	NA	NA	NA	NA
Anxiety disorder	Hypothyroidism || id:ebi-a-GCST90018862	rs7172126	15	96025293	0.011	0.0104	410141	0.291	0.380958	C	A	TRUE	igd	NA	NA	NA	NA	NA	NA	NA
Anxiety disorder	Hypothyroidism || id:ebi-a-GCST90018862	rs13420309	2	59089174	0.0062	0.0112	410141	0.5768	0.309101	C	T	TRUE	igd	NA	NA	NA	NA	NA	NA	NA
Anxiety disorder	Hypothyroidism || id:ebi-a-GCST90018862	rs7842714	8	65711004	-0.0033	0.01	410141	0.7391	0.484079	A	T	TRUE	igd	NA	NA	NA	NA	NA	NA	NA
Anxiety disorder	Hypothyroidism || id:ebi-a-GCST90018862	rs606130	5	62790824	-0.0033	0.0103	410141	0.745399	0.309004	T	G	TRUE	igd	NA	NA	NA	NA	NA	NA	NA
Anxiety disorder	Hypothyroidism || id:ebi-a-GCST90018862	rs4758959	12	54748310	0.0344	0.0253	410141	0.1745	0.0683325	A	G	TRUE	igd	NA	NA	NA	NA	NA	NA	NA
Anxiety disorder	Hypothyroidism || id:ebi-a-GCST90018862	rs77992192	13	88368947	0.0097	0.0174	410141	0.579201	0.0849014	G	A	TRUE	igd	NA	NA	NA	NA	NA	NA	NA
Anxiety disorder	Hypothyroidism || id:ebi-a-GCST90018862	rs7502307	17	65989961	0.0235	0.015	410141	0.1161	0.361366	G	C	TRUE	igd	NA	NA	NA	NA	NA	NA	NA
Anxiety disorder	Hypothyroidism || id:ebi-a-GCST90018862	rs17531828	22	23558754	0.0215	0.0143	410141	0.1323	0.111465	C	G	TRUE	igd	NA	NA	NA	NA	NA	NA	NA
Anxiety disorder	Hypothyroidism || id:ebi-a-GCST90018862	rs28478424	18	35256142	0.011	0.0154	410141	0.4768	0.0916518	G	T	TRUE	igd	NA	NA	NA	NA	NA	NA	NA
Anxiety disorder	Hypothyroidism || id:ebi-a-GCST90018862	rs2051523	12	11920792	0.0023	0.0138	410141	0.8667	0.12802	A	G	TRUE	igd	NA	NA	NA	NA	NA	NA	NA
Anxiety disorder	Hypothyroidism || id:ebi-a-GCST90018862	rs6795061	3	18673713	0.0279	0.0108	410141	0.00970398	0.66723	C	T	TRUE	igd	NA	NA	NA	NA	NA	NA	NA
Anxiety disorder	Hypothyroidism || id:ebi-a-GCST90018862	rs145525394	4	59247350	-0.0119	0.0213	410141	0.5757	0.0569395	C	T	TRUE	igd	NA	NA	NA	NA	NA	NA	NA
Anxiety disorder	Hypothyroidism || id:ebi-a-GCST90018862	rs9450319	6	86427325	-0.0027	0.0102	410141	0.791099	0.577256	G	T	TRUE	igd	NA	NA	NA	NA	NA	NA	NA
Anxiety disorder	Hypothyroidism || id:ebi-a-GCST90018862	rs72805914	10	66175607	0.0087	0.0366	410141	0.8125	0.018662	A	C	TRUE	igd	NA	NA	NA	NA	NA	NA	NA
Anxiety disorder	Hypothyroidism || id:ebi-a-GCST90018862	rs10065355	5	57701952	0.012	0.0101	410141	0.2316	0.392161	C	T	TRUE	igd	NA	NA	NA	NA	NA	NA	NA
Anxiety disorder	Hypothyroidism || id:ebi-a-GCST90018862	rs10250881	7	82509435	0.0055	0.01	410141	0.586001	0.387642	C	T	TRUE	igd	NA	NA	NA	NA	NA	NA	NA
Anxiety disorder	Hypothyroidism || id:ebi-a-GCST90018862	rs250839	5	31599706	0.0199	0.0115	410141	0.0825201	0.693133	G	T	TRUE	igd	NA	NA	NA	NA	NA	NA	NA
Anxiety disorder	Hypothyroidism || id:ebi-a-GCST90018862	rs77683334	12	23096287	-0.0223	0.0303	410141	0.4602	0.0263053	T	C	TRUE	igd	NA	NA	NA	NA	NA	NA	NA
Anxiety disorder	Hypothyroidism || id:ebi-a-GCST90018862	rs1862920	18	53665398	0.0338	0.0151	410141	0.0253998	0.815631	T	G	TRUE	igd	NA	NA	NA	NA	NA	NA	NA
Anxiety disorder	Hypothyroidism || id:ebi-a-GCST90018862	rs73013196	19	11174441	-0.0169	0.0207	410141	0.4152	0.0675627	T	C	TRUE	igd	NA	NA	NA	NA	NA	NA	NA
Anxiety disorder	Hypothyroidism || id:ebi-a-GCST90018862	rs2756119	14	104001517	0.0036	0.0102	410141	0.725499	0.436891	A	G	TRUE	igd	NA	NA	NA	NA	NA	NA	NA
Anxiety disorder	Hypothyroidism || id:ebi-a-GCST90018862	rs34832985	16	15603929	-0.0144	0.0103	410141	0.1618	0.567177	G	A	TRUE	igd	NA	NA	NA	NA	NA	NA	NA
Anxiety disorder	Hypothyroidism || id:ebi-a-GCST90018862	rs11857461	15	58319690	0.0143	0.01	410141	0.1537	0.385414	T	C	TRUE	igd	NA	NA	NA	NA	NA	NA	NA
Anxiety disorder	Hypothyroidism || id:ebi-a-GCST90018862	rs55635830	16	83491334	-0.0053	0.0117	410141	0.6522	0.180628	C	A	TRUE	igd	NA	NA	NA	NA	NA	NA	NA
Anxiety disorder	Autoimmune thyroiditis || id:finn-b-E4_THYROIDITAUTOIM	rs10041968	5	120219340	0.1547	0.0917	NA	0.0916199	0.4807	C	T	TRUE	igd	NA	NA	NA	NA	NA	NA	NA
Anxiety disorder	Autoimmune thyroiditis || id:finn-b-E4_THYROIDITAUTOIM	rs10078559	5	120505623	0.4294	0.2902	NA	0.1389	0.02624	G	T	TRUE	igd	NA	NA	NA	NA	NA	NA	NA
Anxiety disorder	Autoimmune thyroiditis || id:finn-b-E4_THYROIDITAUTOIM	rs56258708	1	165922095	-0.2743	0.114	NA	0.0161002	0.2	G	A	TRUE	igd	NA	NA	NA	NA	NA	NA	NA
Anxiety disorder	Autoimmune thyroiditis || id:finn-b-E4_THYROIDITAUTOIM	rs1036810	15	87987851	0.1046	0.0922	NA	0.2568	0.5451	C	G	TRUE	igd	NA	NA	NA	NA	NA	NA	NA
Anxiety disorder	Autoimmune thyroiditis || id:finn-b-E4_THYROIDITAUTOIM	rs62575803	9	136975155	0.0653	0.2225	NA	0.7692	0.04903	G	T	TRUE	igd	NA	NA	NA	NA	NA	NA	NA
Anxiety disorder	Autoimmune thyroiditis || id:finn-b-E4_THYROIDITAUTOIM	rs1862920	18	53665398	0.0358	0.1418	NA	0.801	0.8799	T	G	TRUE	igd	NA	NA	NA	NA	NA	NA	NA
Anxiety disorder	Autoimmune thyroiditis || id:finn-b-E4_THYROIDITAUTOIM	rs28478424	18	35256142	0.117	0.1453	NA	0.4208	0.1114	G	T	TRUE	igd	NA	NA	NA	NA	NA	NA	NA
Anxiety disorder	Autoimmune thyroiditis || id:finn-b-E4_THYROIDITAUTOIM	rs55635830	16	83491334	-0.0178	0.1007	NA	0.8594	0.2954	C	A	TRUE	igd	NA	NA	NA	NA	NA	NA	NA
Anxiety disorder	Autoimmune thyroiditis || id:finn-b-E4_THYROIDITAUTOIM	rs74069813	12	24110394	0.321	0.209	NA	0.1246	0.05185	T	C	TRUE	igd	NA	NA	NA	NA	NA	NA	NA
Anxiety disorder	Autoimmune thyroiditis || id:finn-b-E4_THYROIDITAUTOIM	rs6795061	3	18673713	0.0328	0.0966	NA	0.734199	0.6565	C	T	TRUE	igd	NA	NA	NA	NA	NA	NA	NA
Anxiety disorder	Autoimmune thyroiditis || id:finn-b-E4_THYROIDITAUTOIM	rs6767762	3	142911622	0.1041	0.0948	NA	0.2721	0.371	A	T	TRUE	igd	NA	NA	NA	NA	NA	NA	NA
Anxiety disorder	Autoimmune thyroiditis || id:finn-b-E4_THYROIDITAUTOIM	rs80125917	6	52191768	0.1296	0.1803	NA	0.4724	0.07428	A	G	TRUE	igd	NA	NA	NA	NA	NA	NA	NA
Anxiety disorder	Autoimmune thyroiditis || id:finn-b-E4_THYROIDITAUTOIM	rs74688141	6	97505745	0.2357	0.217	NA	0.2774	0.04749	C	T	TRUE	igd	NA	NA	NA	NA	NA	NA	NA
Anxiety disorder	Autoimmune thyroiditis || id:finn-b-E4_THYROIDITAUTOIM	rs17604518	7	70244304	-0.2064	0.135	NA	0.1264	0.1335	A	G	TRUE	igd	NA	NA	NA	NA	NA	NA	NA
Anxiety disorder	Autoimmune thyroiditis || id:finn-b-E4_THYROIDITAUTOIM	rs250839	5	31599706	-0.0228	0.1005	NA	0.8205	0.6959	G	T	TRUE	igd	NA	NA	NA	NA	NA	NA	NA
Anxiety disorder	Autoimmune thyroiditis || id:finn-b-E4_THYROIDITAUTOIM	rs11857461	15	58319690	-0.0792	0.0913	NA	0.3856	0.4965	T	C	TRUE	igd	NA	NA	NA	NA	NA	NA	NA
Anxiety disorder	Autoimmune thyroiditis || id:finn-b-E4_THYROIDITAUTOIM	rs7317938	13	99234361	-0.1642	0.0946	NA	0.0825392	0.377	T	C	TRUE	igd	NA	NA	NA	NA	NA	NA	NA
Anxiety disorder	Autoimmune thyroiditis || id:finn-b-E4_THYROIDITAUTOIM	rs1119988	12	60787165	-0.0389	0.0926	NA	0.6742	0.4151	C	T	TRUE	igd	NA	NA	NA	NA	NA	NA	NA
Anxiety disorder	Autoimmune thyroiditis || id:finn-b-E4_THYROIDITAUTOIM	rs10250881	7	82509435	-0.0804	0.0911	NA	0.3771	0.5038	C	T	TRUE	igd	NA	NA	NA	NA	NA	NA	NA
Anxiety disorder	Autoimmune thyroiditis || id:finn-b-E4_THYROIDITAUTOIM	rs34832985	16	15603929	0.0475	0.0942	NA	0.6141	0.6207	G	A	TRUE	igd	NA	NA	NA	NA	NA	NA	NA
Anxiety disorder	Autoimmune thyroiditis || id:finn-b-E4_THYROIDITAUTOIM	rs73013196	19	11174441	0.1811	0.1879	NA	0.3351	0.06269	T	C	TRUE	igd	NA	NA	NA	NA	NA	NA	NA
Anxiety disorder	Autoimmune thyroiditis || id:finn-b-E4_THYROIDITAUTOIM	rs743856	3	50527874	-0.0116	0.1343	NA	0.9312	0.1368	C	T	TRUE	igd	NA	NA	NA	NA	NA	NA	NA
Anxiety disorder	Autoimmune thyroiditis || id:finn-b-E4_THYROIDITAUTOIM	rs6751342	2	83911993	0.0035	0.0957	NA	0.9711	0.3515	C	A	TRUE	igd	NA	NA	NA	NA	NA	NA	NA
Anxiety disorder	Autoimmune thyroiditis || id:finn-b-E4_THYROIDITAUTOIM	rs12498967	4	59869466	0.0272	0.0999	NA	0.7855	0.2945	A	G	TRUE	igd	NA	NA	NA	NA	NA	NA	NA
Anxiety disorder	Autoimmune thyroiditis || id:finn-b-E4_THYROIDITAUTOIM	rs7570682	2	104983267	-0.0025	0.108	NA	0.9815	0.2384	A	G	TRUE	igd	NA	NA	NA	NA	NA	NA	NA
Anxiety disorder	Autoimmune thyroiditis || id:finn-b-E4_THYROIDITAUTOIM	rs145274568	2	197159986	0.0175	0.1591	NA	0.9125	0.1008	A	G	TRUE	igd	NA	NA	NA	NA	NA	NA	NA
Anxiety disorder	Autoimmune thyroiditis || id:finn-b-E4_THYROIDITAUTOIM	rs72723168	4	144493754	0.0785	0.2462	NA	0.749701	0.03629	T	C	TRUE	igd	NA	NA	NA	NA	NA	NA	NA
Anxiety disorder	Autoimmune thyroiditis || id:finn-b-E4_THYROIDITAUTOIM	rs10065355	5	57701952	-0.0219	0.0922	NA	0.8127	0.4257	C	T	TRUE	igd	NA	NA	NA	NA	NA	NA	NA
Anxiety disorder	Autoimmune thyroiditis || id:finn-b-E4_THYROIDITAUTOIM	rs77683334	12	23096287	-0.2921	0.2481	NA	0.2392	0.0378	T	C	TRUE	igd	NA	NA	NA	NA	NA	NA	NA
Anxiety disorder	Autoimmune thyroiditis || id:finn-b-E4_THYROIDITAUTOIM	rs641325	11	57681828	0.0433	0.0939	NA	0.645	0.6011	G	T	TRUE	igd	NA	NA	NA	NA	NA	NA	NA
Anxiety disorder	Autoimmune thyroiditis || id:finn-b-E4_THYROIDITAUTOIM	rs66516303	7	129146150	-0.0779	0.1871	NA	0.6772	0.0636	A	G	TRUE	igd	NA	NA	NA	NA	NA	NA	NA
Anxiety disorder	Autoimmune thyroiditis || id:finn-b-E4_THYROIDITAUTOIM	rs2756119	14	104001517	0.0324	0.0944	NA	0.731499	0.3813	A	G	TRUE	igd	NA	NA	NA	NA	NA	NA	NA
Anxiety disorder	Autoimmune thyroiditis || id:finn-b-E4_THYROIDITAUTOIM	rs139994651	16	73053871	0.2063	0.161	NA	0.2003	0.09372	A	G	TRUE	igd	NA	NA	NA	NA	NA	NA	NA
Anxiety disorder	Autoimmune thyroiditis || id:finn-b-E4_THYROIDITAUTOIM	rs9450319	6	86427325	-0.0607	0.0933	NA	0.5155	0.6022	G	T	TRUE	igd	NA	NA	NA	NA	NA	NA	NA
Anxiety disorder	Autoimmune thyroiditis || id:finn-b-E4_THYROIDITAUTOIM	rs532928	8	9897344	0.0509	0.1235	NA	0.6801	0.7751	C	T	TRUE	igd	NA	NA	NA	NA	NA	NA	NA
Anxiety disorder	Autoimmune thyroiditis || id:finn-b-E4_THYROIDITAUTOIM	rs11659803	18	50635119	0.0258	0.0928	NA	0.781399	0.4045	A	G	TRUE	igd	NA	NA	NA	NA	NA	NA	NA
Anxiety disorder	Autoimmune thyroiditis || id:finn-b-E4_THYROIDITAUTOIM	rs1186396	2	125014959	-0.0221	0.093	NA	0.8123	0.4034	A	G	TRUE	igd	NA	NA	NA	NA	NA	NA	NA
Anxiety disorder	Autoimmune thyroiditis || id:finn-b-E4_THYROIDITAUTOIM	rs79634932	2	51615580	-0.3431	0.1322	NA	0.00948004	0.1408	G	C	TRUE	igd	NA	NA	NA	NA	NA	NA	NA
Anxiety disorder	Autoimmune thyroiditis || id:finn-b-E4_THYROIDITAUTOIM	rs16840042	2	156990320	0.0397	0.1318	NA	0.7635	0.1448	A	G	TRUE	igd	NA	NA	NA	NA	NA	NA	NA
Anxiety disorder	Autoimmune thyroiditis || id:finn-b-E4_THYROIDITAUTOIM	rs13244325	7	24842243	-0.1166	0.131	NA	0.3734	0.1442	G	T	TRUE	igd	NA	NA	NA	NA	NA	NA	NA
Anxiety disorder	Autoimmune thyroiditis || id:finn-b-E4_THYROIDITAUTOIM	rs13219354	6	27185664	0.4255	0.1713	NA	0.0129999	0.07399	C	T	TRUE	igd	NA	NA	NA	NA	NA	NA	NA
Anxiety disorder	Autoimmune thyroiditis || id:finn-b-E4_THYROIDITAUTOIM	rs606130	5	62790824	-0.0856	0.0944	NA	0.3643	0.3755	T	G	TRUE	igd	NA	NA	NA	NA	NA	NA	NA
Anxiety disorder	Autoimmune thyroiditis || id:finn-b-E4_THYROIDITAUTOIM	rs7172126	15	96025293	0.0415	0.0951	NA	0.6624	0.3641	C	A	TRUE	igd	NA	NA	NA	NA	NA	NA	NA
Anxiety disorder	Autoimmune thyroiditis || id:finn-b-E4_THYROIDITAUTOIM	rs73477355	9	23624023	-0.4179	0.2413	NA	0.0832492	0.03758	C	A	TRUE	igd	NA	NA	NA	NA	NA	NA	NA
Anxiety disorder	Autoimmune thyroiditis || id:finn-b-E4_THYROIDITAUTOIM	rs7842714	8	65711004	0.0828	0.0938	NA	0.3772	0.6012	A	T	TRUE	igd	NA	NA	NA	NA	NA	NA	NA
Anxiety disorder	Autoimmune thyroiditis || id:finn-b-E4_THYROIDITAUTOIM	rs62078369	17	47026431	0.095	0.0913	NA	0.2983	0.5111	T	C	TRUE	igd	NA	NA	NA	NA	NA	NA	NA
Anxiety disorder	Autoimmune thyroiditis || id:finn-b-E4_THYROIDITAUTOIM	rs4233312	1	215912320	-0.0241	0.1013	NA	0.8117	0.7176	T	C	TRUE	igd	NA	NA	NA	NA	NA	NA	NA
Anxiety disorder	Autoimmune thyroiditis || id:finn-b-E4_THYROIDITAUTOIM	rs114310089	2	60200525	0.0046	0.2243	NA	0.9835	0.04406	G	C	TRUE	igd	NA	NA	NA	NA	NA	NA	NA
Anxiety disorder	Autoimmune thyroiditis || id:finn-b-E4_THYROIDITAUTOIM	rs56263644	2	86671074	-0.0994	0.1684	NA	0.554799	0.0793	C	T	TRUE	igd	NA	NA	NA	NA	NA	NA	NA
Anxiety disorder	Autoimmune thyroiditis || id:finn-b-E4_THYROIDITAUTOIM	rs7594412	2	47951193	-0.0375	0.1042	NA	0.719	0.2601	T	C	TRUE	igd	NA	NA	NA	NA	NA	NA	NA
Anxiety disorder	Autoimmune thyroiditis || id:finn-b-E4_THYROIDITAUTOIM	rs145525394	4	59247350	-0.2579	0.1713	NA	0.1321	0.07741	C	T	TRUE	igd	NA	NA	NA	NA	NA	NA	NA
Anxiety disorder	Autoimmune thyroiditis || id:finn-b-E4_THYROIDITAUTOIM	rs4758959	12	54748310	-0.0388	0.1571	NA	0.8047	0.09913	A	G	TRUE	igd	NA	NA	NA	NA	NA	NA	NA
Anxiety disorder	Autoimmune thyroiditis || id:finn-b-E4_THYROIDITAUTOIM	rs77992192	13	88368947	-0.2931	0.1339	NA	0.0286702	0.1444	G	A	TRUE	igd	NA	NA	NA	NA	NA	NA	NA
Anxiety disorder	Autoimmune thyroiditis || id:finn-b-E4_THYROIDITAUTOIM	rs2051523	12	11920792	0.1197	0.1263	NA	0.3431	0.1544	A	G	TRUE	igd	NA	NA	NA	NA	NA	NA	NA
Anxiety disorder	Autoimmune thyroiditis || id:finn-b-E4_THYROIDITAUTOIM	rs13420309	2	59089174	-0.0241	0.1038	NA	0.8163	0.2646	C	T	TRUE	igd	NA	NA	NA	NA	NA	NA	NA
Anxiety disorder	Autoimmune thyroiditis || id:finn-b-E4_THYROIDITAUTOIM	rs11126026	2	25596061	0.0535	0.0957	NA	0.575999	0.3492	T	C	TRUE	igd	NA	NA	NA	NA	NA	NA	NA
Anxiety disorder	Autoimmune thyroiditis || id:finn-b-E4_THYROIDITAUTOIM	rs17514885	9	94576636	0.0554	0.1296	NA	0.6691	0.1484	A	G	TRUE	igd	NA	NA	NA	NA	NA	NA	NA
Anxiety disorder	Autoimmune thyroiditis || id:finn-b-E4_THYROIDITAUTOIM	rs12300648	12	24186492	-0.1716	0.0916	NA	0.0609593	0.4507	C	T	TRUE	igd	NA	NA	NA	NA	NA	NA	NA
Anxiety disorder	Autoimmune thyroiditis || id:finn-b-E4_THYROIDITAUTOIM	rs72805914	10	66175607	-0.4139	0.3008	NA	0.1689	0.02451	A	C	TRUE	igd	NA	NA	NA	NA	NA	NA	NA
Anxiety disorder	Autoimmune thyroiditis || id:finn-b-E4_THYROIDITAUTOIM	rs17531828	22	23558754	-0.1825	0.1306	NA	0.1622	0.1433	C	G	TRUE	igd	NA	NA	NA	NA	NA	NA	NA
Anxiety disorder	Autoimmune thyroiditis || id:finn-b-E4_THYROIDITAUTOIM	rs7502307	17	65997317	0.0062	0.1039	NA	0.9521	0.2656	G	C	TRUE	igd	TRUE	rs7502307	rs4791295	G	C	A	G
Anxiety disorder	Nontoxic single thyroid nodule || id:finn-b-E4_GOITRENOD	rs7594412	2	47951193	-0.1083	0.0489	NA	0.0267898	0.26	T	C	TRUE	igd	NA	NA	NA	NA	NA	NA	NA
Anxiety disorder	Nontoxic single thyroid nodule || id:finn-b-E4_GOITRENOD	rs114310089	2	60200525	-0.0824	0.1031	NA	0.424	0.04405	G	C	TRUE	igd	NA	NA	NA	NA	NA	NA	NA
Anxiety disorder	Nontoxic single thyroid nodule || id:finn-b-E4_GOITRENOD	rs79634932	2	51615580	0.0298	0.0616	NA	0.628599	0.1408	G	C	TRUE	igd	NA	NA	NA	NA	NA	NA	NA
Anxiety disorder	Nontoxic single thyroid nodule || id:finn-b-E4_GOITRENOD	rs72723168	4	144493754	0.1197	0.115	NA	0.298	0.03631	T	C	TRUE	igd	NA	NA	NA	NA	NA	NA	NA
Anxiety disorder	Nontoxic single thyroid nodule || id:finn-b-E4_GOITRENOD	rs743856	3	50527874	-0.007	0.0628	NA	0.9106	0.1368	C	T	TRUE	igd	NA	NA	NA	NA	NA	NA	NA
Anxiety disorder	Nontoxic single thyroid nodule || id:finn-b-E4_GOITRENOD	rs641325	11	57681828	0.0156	0.0439	NA	0.7225	0.6011	G	T	TRUE	igd	NA	NA	NA	NA	NA	NA	NA
Anxiety disorder	Nontoxic single thyroid nodule || id:finn-b-E4_GOITRENOD	rs10250881	7	82509435	-0.057	0.0427	NA	0.182	0.5037	C	T	TRUE	igd	NA	NA	NA	NA	NA	NA	NA
Anxiety disorder	Nontoxic single thyroid nodule || id:finn-b-E4_GOITRENOD	rs250839	5	31599706	-0.0032	0.047	NA	0.9463	0.6959	G	T	TRUE	igd	NA	NA	NA	NA	NA	NA	NA
Anxiety disorder	Nontoxic single thyroid nodule || id:finn-b-E4_GOITRENOD	rs72805914	10	66175607	0.0762	0.1396	NA	0.5852	0.02453	A	C	TRUE	igd	NA	NA	NA	NA	NA	NA	NA
Anxiety disorder	Nontoxic single thyroid nodule || id:finn-b-E4_GOITRENOD	rs1036810	15	87987851	-0.0366	0.043	NA	0.3949	0.545	C	G	TRUE	igd	NA	NA	NA	NA	NA	NA	NA
Anxiety disorder	Nontoxic single thyroid nodule || id:finn-b-E4_GOITRENOD	rs55635830	16	83491334	0.012	0.0471	NA	0.7994	0.2954	C	A	TRUE	igd	NA	NA	NA	NA	NA	NA	NA
Anxiety disorder	Nontoxic single thyroid nodule || id:finn-b-E4_GOITRENOD	rs17531828	22	23558754	-0.0618	0.0613	NA	0.3141	0.1433	C	G	TRUE	igd	NA	NA	NA	NA	NA	NA	NA
Anxiety disorder	Nontoxic single thyroid nodule || id:finn-b-E4_GOITRENOD	rs11659803	18	50635119	-0.0003	0.0435	NA	0.9936	0.4045	A	G	TRUE	igd	NA	NA	NA	NA	NA	NA	NA
Anxiety disorder	Nontoxic single thyroid nodule || id:finn-b-E4_GOITRENOD	rs1862920	18	53665398	-0.0347	0.0663	NA	0.6013	0.8799	T	G	TRUE	igd	NA	NA	NA	NA	NA	NA	NA
Anxiety disorder	Nontoxic single thyroid nodule || id:finn-b-E4_GOITRENOD	rs7570682	2	104983267	-0.0133	0.0505	NA	0.792301	0.2384	A	G	TRUE	igd	NA	NA	NA	NA	NA	NA	NA
Anxiety disorder	Nontoxic single thyroid nodule || id:finn-b-E4_GOITRENOD	rs145525394	4	59247350	-0.1761	0.0797	NA	0.02717	0.07736	C	T	TRUE	igd	NA	NA	NA	NA	NA	NA	NA
Anxiety disorder	Nontoxic single thyroid nodule || id:finn-b-E4_GOITRENOD	rs12498967	4	59869466	-0.0234	0.0467	NA	0.616	0.2945	A	G	TRUE	igd	NA	NA	NA	NA	NA	NA	NA
Anxiety disorder	Nontoxic single thyroid nodule || id:finn-b-E4_GOITRENOD	rs73013196	19	11174441	0.1381	0.0878	NA	0.1158	0.06273	T	C	TRUE	igd	NA	NA	NA	NA	NA	NA	NA
Anxiety disorder	Nontoxic single thyroid nodule || id:finn-b-E4_GOITRENOD	rs11857461	15	58319690	0.0027	0.0427	NA	0.9494	0.4965	T	C	TRUE	igd	NA	NA	NA	NA	NA	NA	NA
Anxiety disorder	Nontoxic single thyroid nodule || id:finn-b-E4_GOITRENOD	rs532928	8	9897344	-0.0838	0.0553	NA	0.13	0.775	C	T	TRUE	igd	NA	NA	NA	NA	NA	NA	NA
Anxiety disorder	Nontoxic single thyroid nodule || id:finn-b-E4_GOITRENOD	rs2051523	12	11920792	0.023	0.0591	NA	0.6974	0.1544	A	G	TRUE	igd	NA	NA	NA	NA	NA	NA	NA
Anxiety disorder	Nontoxic single thyroid nodule || id:finn-b-E4_GOITRENOD	rs77683334	12	23096287	0.0187	0.1172	NA	0.8729	0.03781	T	C	TRUE	igd	NA	NA	NA	NA	NA	NA	NA
Anxiety disorder	Nontoxic single thyroid nodule || id:finn-b-E4_GOITRENOD	rs12300648	12	24186492	-0.0159	0.0429	NA	0.7116	0.4508	C	T	TRUE	igd	NA	NA	NA	NA	NA	NA	NA
Anxiety disorder	Nontoxic single thyroid nodule || id:finn-b-E4_GOITRENOD	rs56258708	1	165922095	-0.0303	0.0532	NA	0.569	0.2	G	A	TRUE	igd	NA	NA	NA	NA	NA	NA	NA
Anxiety disorder	Nontoxic single thyroid nodule || id:finn-b-E4_GOITRENOD	rs1186396	2	125014959	0.0453	0.0435	NA	0.2975	0.4035	A	G	TRUE	igd	NA	NA	NA	NA	NA	NA	NA
Anxiety disorder	Nontoxic single thyroid nodule || id:finn-b-E4_GOITRENOD	rs6751342	2	83911993	-0.0048	0.0448	NA	0.9143	0.3515	C	A	TRUE	igd	NA	NA	NA	NA	NA	NA	NA
Anxiety disorder	Nontoxic single thyroid nodule || id:finn-b-E4_GOITRENOD	rs16840042	2	156990320	0.0372	0.0618	NA	0.5472	0.1448	A	G	TRUE	igd	NA	NA	NA	NA	NA	NA	NA
Anxiety disorder	Nontoxic single thyroid nodule || id:finn-b-E4_GOITRENOD	rs139994651	16	73053871	-0.0871	0.0754	NA	0.2482	0.09364	A	G	TRUE	igd	NA	NA	NA	NA	NA	NA	NA
Anxiety disorder	Nontoxic single thyroid nodule || id:finn-b-E4_GOITRENOD	rs56263644	2	86671074	-0.0428	0.0792	NA	0.5884	0.07929	C	T	TRUE	igd	NA	NA	NA	NA	NA	NA	NA
Anxiety disorder	Nontoxic single thyroid nodule || id:finn-b-E4_GOITRENOD	rs6795061	3	18673713	0.0189	0.0452	NA	0.675601	0.6566	C	T	TRUE	igd	NA	NA	NA	NA	NA	NA	NA
Anxiety disorder	Nontoxic single thyroid nodule || id:finn-b-E4_GOITRENOD	rs74069813	12	24110394	0.0962	0.0978	NA	0.3256	0.05186	T	C	TRUE	igd	NA	NA	NA	NA	NA	NA	NA
Anxiety disorder	Nontoxic single thyroid nodule || id:finn-b-E4_GOITRENOD	rs7842714	8	65711004	-0.0094	0.0438	NA	0.831	0.6011	A	T	TRUE	igd	NA	NA	NA	NA	NA	NA	NA
Anxiety disorder	Nontoxic single thyroid nodule || id:finn-b-E4_GOITRENOD	rs73477355	9	23624023	0.0511	0.1132	NA	0.6514	0.03761	C	A	TRUE	igd	NA	NA	NA	NA	NA	NA	NA
Anxiety disorder	Nontoxic single thyroid nodule || id:finn-b-E4_GOITRENOD	rs74688141	6	97505745	-0.1115	0.1014	NA	0.2719	0.04744	C	T	TRUE	igd	NA	NA	NA	NA	NA	NA	NA
Anxiety disorder	Nontoxic single thyroid nodule || id:finn-b-E4_GOITRENOD	rs13219354	6	27185664	0.0076	0.0818	NA	0.9263	0.07397	C	T	TRUE	igd	NA	NA	NA	NA	NA	NA	NA
Anxiety disorder	Nontoxic single thyroid nodule || id:finn-b-E4_GOITRENOD	rs77992192	13	88368947	0.0164	0.0625	NA	0.7935	0.1444	G	A	TRUE	igd	NA	NA	NA	NA	NA	NA	NA
Anxiety disorder	Nontoxic single thyroid nodule || id:finn-b-E4_GOITRENOD	rs4233312	1	215912320	0.0299	0.0474	NA	0.5286	0.7176	T	C	TRUE	igd	NA	NA	NA	NA	NA	NA	NA
Anxiety disorder	Nontoxic single thyroid nodule || id:finn-b-E4_GOITRENOD	rs606130	5	62790824	0.032	0.0441	NA	0.4685	0.3756	T	G	TRUE	igd	NA	NA	NA	NA	NA	NA	NA
Anxiety disorder	Nontoxic single thyroid nodule || id:finn-b-E4_GOITRENOD	rs145274568	2	197159986	-0.0866	0.075	NA	0.2486	0.1008	A	G	TRUE	igd	NA	NA	NA	NA	NA	NA	NA
Anxiety disorder	Nontoxic single thyroid nodule || id:finn-b-E4_GOITRENOD	rs10078559	5	120505623	0.1073	0.1386	NA	0.4389	0.02624	G	T	TRUE	igd	NA	NA	NA	NA	NA	NA	NA
Anxiety disorder	Nontoxic single thyroid nodule || id:finn-b-E4_GOITRENOD	rs80125917	6	52191768	-0.0047	0.0839	NA	0.955	0.07425	A	G	TRUE	igd	NA	NA	NA	NA	NA	NA	NA
Anxiety disorder	Nontoxic single thyroid nodule || id:finn-b-E4_GOITRENOD	rs13244325	7	24842243	0.0107	0.0609	NA	0.8602	0.1442	G	T	TRUE	igd	NA	NA	NA	NA	NA	NA	NA
Anxiety disorder	Nontoxic single thyroid nodule || id:finn-b-E4_GOITRENOD	rs6767762	3	142911622	0.033	0.0445	NA	0.4576	0.371	A	T	TRUE	igd	NA	NA	NA	NA	NA	NA	NA
Anxiety disorder	Nontoxic single thyroid nodule || id:finn-b-E4_GOITRENOD	rs2756119	14	104001517	0.0888	0.0441	NA	0.0443098	0.3814	A	G	TRUE	igd	NA	NA	NA	NA	NA	NA	NA
Anxiety disorder	Nontoxic single thyroid nodule || id:finn-b-E4_GOITRENOD	rs1119988	12	60787165	-0.0115	0.0433	NA	0.7895	0.4152	C	T	TRUE	igd	NA	NA	NA	NA	NA	NA	NA
Anxiety disorder	Nontoxic single thyroid nodule || id:finn-b-E4_GOITRENOD	rs62078369	17	47026431	-0.0078	0.0428	NA	0.8546	0.511	T	C	TRUE	igd	NA	NA	NA	NA	NA	NA	NA
Anxiety disorder	Nontoxic single thyroid nodule || id:finn-b-E4_GOITRENOD	rs34832985	16	15603929	-0.0237	0.0442	NA	0.592	0.6206	G	A	TRUE	igd	NA	NA	NA	NA	NA	NA	NA
Anxiety disorder	Nontoxic single thyroid nodule || id:finn-b-E4_GOITRENOD	rs17514885	9	94576636	0.0656	0.0607	NA	0.2795	0.1485	A	G	TRUE	igd	NA	NA	NA	NA	NA	NA	NA
Anxiety disorder	Nontoxic single thyroid nodule || id:finn-b-E4_GOITRENOD	rs62575803	9	136975155	0.1525	0.1037	NA	0.1416	0.04905	G	T	TRUE	igd	NA	NA	NA	NA	NA	NA	NA
Anxiety disorder	Nontoxic single thyroid nodule || id:finn-b-E4_GOITRENOD	rs17604518	7	70244304	0.0076	0.063	NA	0.9042	0.1335	A	G	TRUE	igd	NA	NA	NA	NA	NA	NA	NA
Anxiety disorder	Nontoxic single thyroid nodule || id:finn-b-E4_GOITRENOD	rs66516303	7	129146150	-0.0325	0.0876	NA	0.7106	0.06361	A	G	TRUE	igd	NA	NA	NA	NA	NA	NA	NA
Anxiety disorder	Nontoxic single thyroid nodule || id:finn-b-E4_GOITRENOD	rs10065355	5	57701952	0.0245	0.043	NA	0.5687	0.4258	C	T	TRUE	igd	NA	NA	NA	NA	NA	NA	NA
Anxiety disorder	Nontoxic single thyroid nodule || id:finn-b-E4_GOITRENOD	rs10041968	5	120219340	0.0358	0.0428	NA	0.4027	0.4807	C	T	TRUE	igd	NA	NA	NA	NA	NA	NA	NA
Anxiety disorder	Nontoxic single thyroid nodule || id:finn-b-E4_GOITRENOD	rs9450319	6	86427325	0.0115	0.0436	NA	0.7927	0.6022	G	T	TRUE	igd	NA	NA	NA	NA	NA	NA	NA
Anxiety disorder	Nontoxic single thyroid nodule || id:finn-b-E4_GOITRENOD	rs13420309	2	59089174	0.0272	0.0486	NA	0.576301	0.2646	C	T	TRUE	igd	NA	NA	NA	NA	NA	NA	NA
Anxiety disorder	Nontoxic single thyroid nodule || id:finn-b-E4_GOITRENOD	rs11126026	2	25596061	0.0077	0.0449	NA	0.8639	0.3492	T	C	TRUE	igd	NA	NA	NA	NA	NA	NA	NA
Anxiety disorder	Nontoxic single thyroid nodule || id:finn-b-E4_GOITRENOD	rs4758959	12	54748310	0.0079	0.074	NA	0.9145	0.09911	A	G	TRUE	igd	NA	NA	NA	NA	NA	NA	NA
Anxiety disorder	Nontoxic single thyroid nodule || id:finn-b-E4_GOITRENOD	rs7172126	15	96025293	0.0931	0.0445	NA	0.0363697	0.3642	C	A	TRUE	igd	NA	NA	NA	NA	NA	NA	NA
Anxiety disorder	Nontoxic single thyroid nodule || id:finn-b-E4_GOITRENOD	rs7317938	13	99234361	-0.0038	0.0443	NA	0.9312	0.377	T	C	TRUE	igd	NA	NA	NA	NA	NA	NA	NA
Anxiety disorder	Nontoxic single thyroid nodule || id:finn-b-E4_GOITRENOD	rs28478424	18	35256142	-0.1049	0.0679	NA	0.1223	0.1113	G	T	TRUE	igd	NA	NA	NA	NA	NA	NA	NA
Anxiety disorder	Nontoxic single thyroid nodule || id:finn-b-E4_GOITRENOD	rs7502307	17	65997317	0.0966	0.0485	NA	0.0462701	0.2657	G	C	TRUE	igd	TRUE	rs7502307	rs4791295	G	C	A	G
Anxiety disorder	Thyrotoxicosis with toxic single thyroid nodule || id:finn-b-E4_THYTOXNOD	rs145274568	2	197159986	0.0531	0.2357	NA	0.8217	0.101	A	G	TRUE	igd	NA	NA	NA	NA	NA	NA	NA
Anxiety disorder	Thyrotoxicosis with toxic single thyroid nodule || id:finn-b-E4_THYTOXNOD	rs6795061	3	18673713	0.0212	0.141	NA	0.8806	0.6573	C	T	TRUE	igd	NA	NA	NA	NA	NA	NA	NA
Anxiety disorder	Thyrotoxicosis with toxic single thyroid nodule || id:finn-b-E4_THYTOXNOD	rs10078559	5	120505623	-0.4763	0.4356	NA	0.2742	0.02624	G	T	TRUE	igd	NA	NA	NA	NA	NA	NA	NA
Anxiety disorder	Thyrotoxicosis with toxic single thyroid nodule || id:finn-b-E4_THYTOXNOD	rs532928	8	9897344	0.0963	0.1731	NA	0.577801	0.7751	C	T	TRUE	igd	NA	NA	NA	NA	NA	NA	NA
Anxiety disorder	Thyrotoxicosis with toxic single thyroid nodule || id:finn-b-E4_THYTOXNOD	rs74688141	6	97505745	0.0485	0.3141	NA	0.8773	0.04734	C	T	TRUE	igd	NA	NA	NA	NA	NA	NA	NA
Anxiety disorder	Thyrotoxicosis with toxic single thyroid nodule || id:finn-b-E4_THYTOXNOD	rs11126026	2	25596061	-0.0238	0.1397	NA	0.8646	0.3495	T	C	TRUE	igd	NA	NA	NA	NA	NA	NA	NA
Anxiety disorder	Thyrotoxicosis with toxic single thyroid nodule || id:finn-b-E4_THYTOXNOD	rs72805914	10	66175607	-0.4558	0.4338	NA	0.2934	0.02455	A	C	TRUE	igd	NA	NA	NA	NA	NA	NA	NA
Anxiety disorder	Thyrotoxicosis with toxic single thyroid nodule || id:finn-b-E4_THYTOXNOD	rs77992192	13	88368947	0.0641	0.1943	NA	0.7416	0.1451	G	A	TRUE	igd	NA	NA	NA	NA	NA	NA	NA
Anxiety disorder	Thyrotoxicosis with toxic single thyroid nodule || id:finn-b-E4_THYTOXNOD	rs74069813	12	24110394	0.1876	0.3065	NA	0.5404	0.05198	T	C	TRUE	igd	NA	NA	NA	NA	NA	NA	NA
Anxiety disorder	Thyrotoxicosis with toxic single thyroid nodule || id:finn-b-E4_THYTOXNOD	rs1036810	15	87987851	-0.1058	0.1343	NA	0.4307	0.5454	C	G	TRUE	igd	NA	NA	NA	NA	NA	NA	NA
Anxiety disorder	Thyrotoxicosis with toxic single thyroid nodule || id:finn-b-E4_THYTOXNOD	rs11857461	15	58319690	0.0109	0.133	NA	0.9347	0.497	T	C	TRUE	igd	NA	NA	NA	NA	NA	NA	NA
Anxiety disorder	Thyrotoxicosis with toxic single thyroid nodule || id:finn-b-E4_THYTOXNOD	rs62078369	17	47026431	0.1994	0.1332	NA	0.1343	0.5112	T	C	TRUE	igd	NA	NA	NA	NA	NA	NA	NA
Anxiety disorder	Thyrotoxicosis with toxic single thyroid nodule || id:finn-b-E4_THYTOXNOD	rs13420309	2	59089174	-0.2624	0.1517	NA	0.0837606	0.2648	C	T	TRUE	igd	NA	NA	NA	NA	NA	NA	NA
Anxiety disorder	Thyrotoxicosis with toxic single thyroid nodule || id:finn-b-E4_THYTOXNOD	rs17604518	7	70244304	0.0611	0.1965	NA	0.756	0.1335	A	G	TRUE	igd	NA	NA	NA	NA	NA	NA	NA
Anxiety disorder	Thyrotoxicosis with toxic single thyroid nodule || id:finn-b-E4_THYTOXNOD	rs743856	3	50527874	0.2142	0.1952	NA	0.2725	0.1368	C	T	TRUE	igd	NA	NA	NA	NA	NA	NA	NA
Anxiety disorder	Thyrotoxicosis with toxic single thyroid nodule || id:finn-b-E4_THYTOXNOD	rs4758959	12	54748310	-0.1769	0.233	NA	0.4478	0.09929	A	G	TRUE	igd	NA	NA	NA	NA	NA	NA	NA
Anxiety disorder	Thyrotoxicosis with toxic single thyroid nodule || id:finn-b-E4_THYTOXNOD	rs7842714	8	65711004	0.0528	0.1366	NA	0.699	0.6015	A	T	TRUE	igd	NA	NA	NA	NA	NA	NA	NA
Anxiety disorder	Thyrotoxicosis with toxic single thyroid nodule || id:finn-b-E4_THYTOXNOD	rs66516303	7	129146150	-0.3308	0.2713	NA	0.2226	0.06404	A	G	TRUE	igd	NA	NA	NA	NA	NA	NA	NA
Anxiety disorder	Thyrotoxicosis with toxic single thyroid nodule || id:finn-b-E4_THYTOXNOD	rs73477355	9	23624023	-0.2544	0.3574	NA	0.4766	0.03737	C	A	TRUE	igd	NA	NA	NA	NA	NA	NA	NA
Anxiety disorder	Thyrotoxicosis with toxic single thyroid nodule || id:finn-b-E4_THYTOXNOD	rs55635830	16	83491334	-0.0448	0.1472	NA	0.760699	0.2954	C	A	TRUE	igd	NA	NA	NA	NA	NA	NA	NA
Anxiety disorder	Thyrotoxicosis with toxic single thyroid nodule || id:finn-b-E4_THYTOXNOD	rs250839	5	31599706	-0.097	0.1466	NA	0.5083	0.6963	G	T	TRUE	igd	NA	NA	NA	NA	NA	NA	NA
Anxiety disorder	Thyrotoxicosis with toxic single thyroid nodule || id:finn-b-E4_THYTOXNOD	rs10041968	5	120219340	0.0798	0.1334	NA	0.5498	0.481	C	T	TRUE	igd	NA	NA	NA	NA	NA	NA	NA
Anxiety disorder	Thyrotoxicosis with toxic single thyroid nodule || id:finn-b-E4_THYTOXNOD	rs10250881	7	82509435	0.2011	0.1331	NA	0.1308	0.5035	C	T	TRUE	igd	NA	NA	NA	NA	NA	NA	NA
Anxiety disorder	Thyrotoxicosis with toxic single thyroid nodule || id:finn-b-E4_THYTOXNOD	rs80125917	6	52191768	0.4786	0.264	NA	0.0698795	0.07461	A	G	TRUE	igd	NA	NA	NA	NA	NA	NA	NA
Anxiety disorder	Thyrotoxicosis with toxic single thyroid nodule || id:finn-b-E4_THYTOXNOD	rs6767762	3	142911622	0.2991	0.1385	NA	0.0308198	0.371	A	T	TRUE	igd	NA	NA	NA	NA	NA	NA	NA
Anxiety disorder	Thyrotoxicosis with toxic single thyroid nodule || id:finn-b-E4_THYTOXNOD	rs145525394	4	59247350	-0.1407	0.2491	NA	0.5723	0.077	C	T	TRUE	igd	NA	NA	NA	NA	NA	NA	NA
Anxiety disorder	Thyrotoxicosis with toxic single thyroid nodule || id:finn-b-E4_THYTOXNOD	rs16840042	2	156990320	-0.3521	0.1925	NA	0.0673302	0.1447	A	G	TRUE	igd	NA	NA	NA	NA	NA	NA	NA
Anxiety disorder	Thyrotoxicosis with toxic single thyroid nodule || id:finn-b-E4_THYTOXNOD	rs56258708	1	165922095	0.0101	0.1651	NA	0.9513	0.1999	G	A	TRUE	igd	NA	NA	NA	NA	NA	NA	NA
Anxiety disorder	Thyrotoxicosis with toxic single thyroid nodule || id:finn-b-E4_THYTOXNOD	rs7317938	13	99234361	-0.0103	0.1382	NA	0.9403	0.3769	T	C	TRUE	igd	NA	NA	NA	NA	NA	NA	NA
Anxiety disorder	Thyrotoxicosis with toxic single thyroid nodule || id:finn-b-E4_THYTOXNOD	rs1862920	18	53665398	-0.3437	0.2085	NA	0.099259	0.8803	T	G	TRUE	igd	NA	NA	NA	NA	NA	NA	NA
Anxiety disorder	Thyrotoxicosis with toxic single thyroid nodule || id:finn-b-E4_THYTOXNOD	rs28478424	18	35256142	0.0023	0.2103	NA	0.9912	0.1113	G	T	TRUE	igd	NA	NA	NA	NA	NA	NA	NA
Anxiety disorder	Thyrotoxicosis with toxic single thyroid nodule || id:finn-b-E4_THYTOXNOD	rs62575803	9	136975155	-0.4882	0.3234	NA	0.1311	0.04912	G	T	TRUE	igd	NA	NA	NA	NA	NA	NA	NA
Anxiety disorder	Thyrotoxicosis with toxic single thyroid nodule || id:finn-b-E4_THYTOXNOD	rs2756119	14	104001517	-0.3048	0.1374	NA	0.0265797	0.382	A	G	TRUE	igd	NA	NA	NA	NA	NA	NA	NA
Anxiety disorder	Thyrotoxicosis with toxic single thyroid nodule || id:finn-b-E4_THYTOXNOD	rs2051523	12	11920792	0.3333	0.1848	NA	0.0713493	0.1541	A	G	TRUE	igd	NA	NA	NA	NA	NA	NA	NA
Anxiety disorder	Thyrotoxicosis with toxic single thyroid nodule || id:finn-b-E4_THYTOXNOD	rs9450319	6	86427325	0.0444	0.1359	NA	0.7437	0.6019	G	T	TRUE	igd	NA	NA	NA	NA	NA	NA	NA
Anxiety disorder	Thyrotoxicosis with toxic single thyroid nodule || id:finn-b-E4_THYTOXNOD	rs12498967	4	59869466	0.0989	0.1455	NA	0.4967	0.2943	A	G	TRUE	igd	NA	NA	NA	NA	NA	NA	NA
Anxiety disorder	Thyrotoxicosis with toxic single thyroid nodule || id:finn-b-E4_THYTOXNOD	rs1186396	2	125014959	0.1142	0.1356	NA	0.3998	0.4038	A	G	TRUE	igd	NA	NA	NA	NA	NA	NA	NA
Anxiety disorder	Thyrotoxicosis with toxic single thyroid nodule || id:finn-b-E4_THYTOXNOD	rs13244325	7	24842243	-0.3413	0.1905	NA	0.0731695	0.1442	G	T	TRUE	igd	NA	NA	NA	NA	NA	NA	NA
Anxiety disorder	Thyrotoxicosis with toxic single thyroid nodule || id:finn-b-E4_THYTOXNOD	rs114310089	2	60200525	0.7032	0.3194	NA	0.0277102	0.04426	G	C	TRUE	igd	NA	NA	NA	NA	NA	NA	NA
Anxiety disorder	Thyrotoxicosis with toxic single thyroid nodule || id:finn-b-E4_THYTOXNOD	rs641325	11	57681828	0.2623	0.137	NA	0.0556596	0.6008	G	T	TRUE	igd	NA	NA	NA	NA	NA	NA	NA
Anxiety disorder	Thyrotoxicosis with toxic single thyroid nodule || id:finn-b-E4_THYTOXNOD	rs77683334	12	23096287	0.2425	0.3714	NA	0.5138	0.03756	T	C	TRUE	igd	NA	NA	NA	NA	NA	NA	NA
Anxiety disorder	Thyrotoxicosis with toxic single thyroid nodule || id:finn-b-E4_THYTOXNOD	rs11659803	18	50635119	0.0694	0.1353	NA	0.608001	0.4049	A	G	TRUE	igd	NA	NA	NA	NA	NA	NA	NA
Anxiety disorder	Thyrotoxicosis with toxic single thyroid nodule || id:finn-b-E4_THYTOXNOD	rs17531828	22	23558754	-0.1286	0.1903	NA	0.4992	0.1432	C	G	TRUE	igd	NA	NA	NA	NA	NA	NA	NA
Anxiety disorder	Thyrotoxicosis with toxic single thyroid nodule || id:finn-b-E4_THYTOXNOD	rs34832985	16	15603929	-0.101	0.1376	NA	0.4629	0.6207	G	A	TRUE	igd	NA	NA	NA	NA	NA	NA	NA
Anxiety disorder	Thyrotoxicosis with toxic single thyroid nodule || id:finn-b-E4_THYTOXNOD	rs73013196	19	11174441	0.4835	0.2721	NA	0.0755597	0.06281	T	C	TRUE	igd	NA	NA	NA	NA	NA	NA	NA
Anxiety disorder	Thyrotoxicosis with toxic single thyroid nodule || id:finn-b-E4_THYTOXNOD	rs7172126	15	96025293	-0.0066	0.1386	NA	0.9623	0.364	C	A	TRUE	igd	NA	NA	NA	NA	NA	NA	NA
Anxiety disorder	Thyrotoxicosis with toxic single thyroid nodule || id:finn-b-E4_THYTOXNOD	rs4233312	1	215912320	-0.2211	0.1477	NA	0.1345	0.7172	T	C	TRUE	igd	NA	NA	NA	NA	NA	NA	NA
Anxiety disorder	Thyrotoxicosis with toxic single thyroid nodule || id:finn-b-E4_THYTOXNOD	rs79634932	2	51615580	-0.0831	0.193	NA	0.666801	0.141	G	C	TRUE	igd	NA	NA	NA	NA	NA	NA	NA
Anxiety disorder	Thyrotoxicosis with toxic single thyroid nodule || id:finn-b-E4_THYTOXNOD	rs7570682	2	104983267	-0.0304	0.1577	NA	0.847	0.2379	A	G	TRUE	igd	NA	NA	NA	NA	NA	NA	NA
Anxiety disorder	Thyrotoxicosis with toxic single thyroid nodule || id:finn-b-E4_THYTOXNOD	rs6751342	2	83911993	0.3146	0.1399	NA	0.0244698	0.3514	C	A	TRUE	igd	NA	NA	NA	NA	NA	NA	NA
Anxiety disorder	Thyrotoxicosis with toxic single thyroid nodule || id:finn-b-E4_THYTOXNOD	rs56263644	2	86671074	0.0756	0.2455	NA	0.7582	0.07918	C	T	TRUE	igd	NA	NA	NA	NA	NA	NA	NA
Anxiety disorder	Thyrotoxicosis with toxic single thyroid nodule || id:finn-b-E4_THYTOXNOD	rs7594412	2	47951193	0.0733	0.1525	NA	0.6305	0.26	T	C	TRUE	igd	NA	NA	NA	NA	NA	NA	NA
Anxiety disorder	Thyrotoxicosis with toxic single thyroid nodule || id:finn-b-E4_THYTOXNOD	rs10065355	5	57701952	0.1722	0.1343	NA	0.1999	0.4262	C	T	TRUE	igd	NA	NA	NA	NA	NA	NA	NA
Anxiety disorder	Thyrotoxicosis with toxic single thyroid nodule || id:finn-b-E4_THYTOXNOD	rs72723168	4	144493754	-0.1794	0.3613	NA	0.6194	0.03623	T	C	TRUE	igd	NA	NA	NA	NA	NA	NA	NA
Anxiety disorder	Thyrotoxicosis with toxic single thyroid nodule || id:finn-b-E4_THYTOXNOD	rs606130	5	62790824	-0.0614	0.1374	NA	0.655101	0.3759	T	G	TRUE	igd	NA	NA	NA	NA	NA	NA	NA
Anxiety disorder	Thyrotoxicosis with toxic single thyroid nodule || id:finn-b-E4_THYTOXNOD	rs139994651	16	73053871	-0.109	0.2363	NA	0.6447	0.09345	A	G	TRUE	igd	NA	NA	NA	NA	NA	NA	NA
Anxiety disorder	Thyrotoxicosis with toxic single thyroid nodule || id:finn-b-E4_THYTOXNOD	rs12300648	12	24186492	0.2402	0.1335	NA	0.0721008	0.4508	C	T	TRUE	igd	NA	NA	NA	NA	NA	NA	NA
Anxiety disorder	Thyrotoxicosis with toxic single thyroid nodule || id:finn-b-E4_THYTOXNOD	rs1119988	12	60787165	-0.0505	0.135	NA	0.708	0.4146	C	T	TRUE	igd	NA	NA	NA	NA	NA	NA	NA
Anxiety disorder	Thyrotoxicosis with toxic single thyroid nodule || id:finn-b-E4_THYTOXNOD	rs13219354	6	27185664	-0.1836	0.2558	NA	0.473	0.07432	C	T	TRUE	igd	NA	NA	NA	NA	NA	NA	NA
Anxiety disorder	Thyrotoxicosis with toxic single thyroid nodule || id:finn-b-E4_THYTOXNOD	rs17514885	9	94576636	0.2305	0.1889	NA	0.2224	0.1481	A	G	TRUE	igd	NA	NA	NA	NA	NA	NA	NA
Anxiety disorder	Thyrotoxicosis with toxic single thyroid nodule || id:finn-b-E4_THYTOXNOD	rs7502307	17	65997317	0.1675	0.1514	NA	0.2687	0.266	G	C	TRUE	igd	TRUE	rs7502307	rs4791295	G	C	A	G
Anxiety disorder	Non-cancer illness code, self-reported: hyperthyroidism/thyrotoxicosis || id:ukb-b-20289	rs56258708	1	165922095	-0.000111086	0.000215056	462933	0.61	0.231245	G	A	TRUE	igd	NA	NA	NA	NA	NA	NA	NA
Anxiety disorder	Non-cancer illness code, self-reported: hyperthyroidism/thyrotoxicosis || id:ukb-b-20289	rs16840042	2	156990320	0.000382075	0.000276578	462933	0.17	0.12573	A	G	TRUE	igd	NA	NA	NA	NA	NA	NA	NA
Anxiety disorder	Non-cancer illness code, self-reported: hyperthyroidism/thyrotoxicosis || id:ukb-b-20289	rs1036810	15	87987851	0.000185504	0.000184438	462933	0.31	0.58215	C	G	TRUE	igd	NA	NA	NA	NA	NA	NA	NA
Anxiety disorder	Non-cancer illness code, self-reported: hyperthyroidism/thyrotoxicosis || id:ukb-b-20289	rs28478424	18	35256142	0.000108194	0.000268328	462933	0.69	0.13116	G	T	TRUE	igd	NA	NA	NA	NA	NA	NA	NA
Anxiety disorder	Non-cancer illness code, self-reported: hyperthyroidism/thyrotoxicosis || id:ukb-b-20289	rs13244325	7	24842243	0.000239715	0.000284271	462933	0.4	0.116318	G	T	TRUE	igd	NA	NA	NA	NA	NA	NA	NA
Anxiety disorder	Non-cancer illness code, self-reported: hyperthyroidism/thyrotoxicosis || id:ukb-b-20289	rs606130	5	62790824	-2.9627e-05	0.0001858	462933	0.87	0.387131	T	G	TRUE	igd	NA	NA	NA	NA	NA	NA	NA
Anxiety disorder	Non-cancer illness code, self-reported: hyperthyroidism/thyrotoxicosis || id:ukb-b-20289	rs17531828	22	23558754	0.000314207	0.000256779	462933	0.22	0.147713	C	G	TRUE	igd	NA	NA	NA	NA	NA	NA	NA
Anxiety disorder	Non-cancer illness code, self-reported: hyperthyroidism/thyrotoxicosis || id:ukb-b-20289	rs11126026	2	25596061	-7.24442e-05	0.000187969	462933	0.7	0.368674	T	C	TRUE	igd	NA	NA	NA	NA	NA	NA	NA
Anxiety disorder	Non-cancer illness code, self-reported: hyperthyroidism/thyrotoxicosis || id:ukb-b-20289	rs62078369	17	47026431	9.27326e-05	0.00018124	462933	0.61	0.527105	T	C	TRUE	igd	NA	NA	NA	NA	NA	NA	NA
Anxiety disorder	Non-cancer illness code, self-reported: hyperthyroidism/thyrotoxicosis || id:ukb-b-20289	rs6751342	2	83911993	5.61569e-05	0.00020238	462933	0.780001	0.276491	C	A	TRUE	igd	NA	NA	NA	NA	NA	NA	NA
Anxiety disorder	Non-cancer illness code, self-reported: hyperthyroidism/thyrotoxicosis || id:ukb-b-20289	rs7570682	2	104983267	1.48398e-05	0.000215796	462933	0.95	0.227041	A	G	TRUE	igd	NA	NA	NA	NA	NA	NA	NA
Anxiety disorder	Non-cancer illness code, self-reported: hyperthyroidism/thyrotoxicosis || id:ukb-b-20289	rs743856	3	50527874	0.000165821	0.000268824	462933	0.54	0.135267	C	T	TRUE	igd	NA	NA	NA	NA	NA	NA	NA
Anxiety disorder	Non-cancer illness code, self-reported: hyperthyroidism/thyrotoxicosis || id:ukb-b-20289	rs10041968	5	120219340	0.000397204	0.000182372	462933	0.0290001	0.456342	C	T	TRUE	igd	NA	NA	NA	NA	NA	NA	NA
Anxiety disorder	Non-cancer illness code, self-reported: hyperthyroidism/thyrotoxicosis || id:ukb-b-20289	rs250839	5	31599706	5.4299e-05	0.000221409	462933	0.81	0.776387	G	T	TRUE	igd	NA	NA	NA	NA	NA	NA	NA
Anxiety disorder	Non-cancer illness code, self-reported: hyperthyroidism/thyrotoxicosis || id:ukb-b-20289	rs2051523	12	11920792	0.000205841	0.000249122	462933	0.41	0.15848	A	G	TRUE	igd	NA	NA	NA	NA	NA	NA	NA
Anxiety disorder	Non-cancer illness code, self-reported: hyperthyroidism/thyrotoxicosis || id:ukb-b-20289	rs12498967	4	59869466	-0.000139803	0.000199731	462933	0.48	0.290666	A	G	TRUE	igd	NA	NA	NA	NA	NA	NA	NA
Anxiety disorder	Non-cancer illness code, self-reported: hyperthyroidism/thyrotoxicosis || id:ukb-b-20289	rs7172126	15	96025293	-0.00010405	0.00019371	462933	0.59	0.322562	C	A	TRUE	igd	NA	NA	NA	NA	NA	NA	NA
Anxiety disorder	Non-cancer illness code, self-reported: hyperthyroidism/thyrotoxicosis || id:ukb-b-20289	rs34832985	16	15603929	-9.278e-05	0.000189878	462933	0.630001	0.630838	G	A	TRUE	igd	NA	NA	NA	NA	NA	NA	NA
Anxiety disorder	Non-cancer illness code, self-reported: hyperthyroidism/thyrotoxicosis || id:ukb-b-20289	rs1862920	18	53665398	-0.000148309	0.000292547	462933	0.61	0.892618	T	G	TRUE	igd	NA	NA	NA	NA	NA	NA	NA
Anxiety disorder	Non-cancer illness code, self-reported: hyperthyroidism/thyrotoxicosis || id:ukb-b-20289	rs1186396	2	125014959	-0.000132135	0.000187574	462933	0.48	0.374354	A	G	TRUE	igd	NA	NA	NA	NA	NA	NA	NA
Anxiety disorder	Non-cancer illness code, self-reported: hyperthyroidism/thyrotoxicosis || id:ukb-b-20289	rs13219354	6	27185664	0.0028715	0.00026529	462933	2.60016e-27	0.133811	C	T	TRUE	igd	NA	NA	NA	NA	NA	NA	NA
Anxiety disorder	Non-cancer illness code, self-reported: hyperthyroidism/thyrotoxicosis || id:ukb-b-20289	rs11659803	18	50635119	0.000369888	0.000185523	462933	0.0460002	0.396683	A	G	TRUE	igd	NA	NA	NA	NA	NA	NA	NA
Anxiety disorder	Non-cancer illness code, self-reported: hyperthyroidism/thyrotoxicosis || id:ukb-b-20289	rs532928	8	9897344	-0.00024173	0.000215047	462933	0.26	0.770113	C	T	TRUE	igd	NA	NA	NA	NA	NA	NA	NA
Anxiety disorder	Non-cancer illness code, self-reported: hyperthyroidism/thyrotoxicosis || id:ukb-b-20289	rs66516303	7	129146150	-0.000569205	0.000308452	462933	0.0649995	0.099259	A	G	TRUE	igd	NA	NA	NA	NA	NA	NA	NA
Anxiety disorder	Non-cancer illness code, self-reported: hyperthyroidism/thyrotoxicosis || id:ukb-b-20289	rs641325	11	57681828	-0.000211688	0.000192886	462933	0.27	0.667489	G	T	TRUE	igd	NA	NA	NA	NA	NA	NA	NA
Anxiety disorder	Non-cancer illness code, self-reported: hyperthyroidism/thyrotoxicosis || id:ukb-b-20289	rs10065355	5	57701952	-7.14902e-05	0.00018592	462933	0.7	0.387419	C	T	TRUE	igd	NA	NA	NA	NA	NA	NA	NA
Anxiety disorder	Non-cancer illness code, self-reported: hyperthyroidism/thyrotoxicosis || id:ukb-b-20289	rs6795061	3	18673713	-2.16384e-05	0.000203279	462933	0.92	0.72565	C	T	TRUE	igd	NA	NA	NA	NA	NA	NA	NA
Anxiety disorder	Non-cancer illness code, self-reported: hyperthyroidism/thyrotoxicosis || id:ukb-b-20289	rs17604518	7	70244304	0.000262627	0.000296949	462933	0.38	0.105151	A	G	TRUE	igd	NA	NA	NA	NA	NA	NA	NA
Anxiety disorder	Non-cancer illness code, self-reported: hyperthyroidism/thyrotoxicosis || id:ukb-b-20289	rs12300648	12	24186492	0.000164282	0.000181443	462933	0.37	0.47558	C	T	TRUE	igd	NA	NA	NA	NA	NA	NA	NA
Anxiety disorder	Non-cancer illness code, self-reported: hyperthyroidism/thyrotoxicosis || id:ukb-b-20289	rs6767762	3	142911622	-0.000170592	0.000189316	462933	0.37	0.361166	A	T	TRUE	igd	NA	NA	NA	NA	NA	NA	NA
Anxiety disorder	Non-cancer illness code, self-reported: hyperthyroidism/thyrotoxicosis || id:ukb-b-20289	rs17514885	9	94576636	-0.000537115	0.000250509	462933	0.032	0.167421	A	G	TRUE	igd	NA	NA	NA	NA	NA	NA	NA
Anxiety disorder	Non-cancer illness code, self-reported: hyperthyroidism/thyrotoxicosis || id:ukb-b-20289	rs7317938	13	99234361	0.000149628	0.000189439	462933	0.43	0.360036	T	C	TRUE	igd	NA	NA	NA	NA	NA	NA	NA
Anxiety disorder	Non-cancer illness code, self-reported: hyperthyroidism/thyrotoxicosis || id:ukb-b-20289	rs4233312	1	215912320	0.000114952	0.000222032	462933	0.6	0.788391	T	C	TRUE	igd	NA	NA	NA	NA	NA	NA	NA
Anxiety disorder	Non-cancer illness code, self-reported: hyperthyroidism/thyrotoxicosis || id:ukb-b-20289	rs13420309	2	59089174	-0.000399096	0.000207169	462933	0.0539995	0.25926	C	T	TRUE	igd	NA	NA	NA	NA	NA	NA	NA
Anxiety disorder	Non-cancer illness code, self-reported: hyperthyroidism/thyrotoxicosis || id:ukb-b-20289	rs56263644	2	86671074	-2.49047e-05	0.0002871	462933	0.93	0.11294	C	T	TRUE	igd	NA	NA	NA	NA	NA	NA	NA
Anxiety disorder	Non-cancer illness code, self-reported: hyperthyroidism/thyrotoxicosis || id:ukb-b-20289	rs10250881	7	82509435	0.000173815	0.000181585	462933	0.34	0.498251	C	T	TRUE	igd	NA	NA	NA	NA	NA	NA	NA
Anxiety disorder	Non-cancer illness code, self-reported: hyperthyroidism/thyrotoxicosis || id:ukb-b-20289	rs9450319	6	86427325	2.85384e-05	0.000187039	462933	0.88	0.627154	G	T	TRUE	igd	NA	NA	NA	NA	NA	NA	NA
Anxiety disorder	Non-cancer illness code, self-reported: hyperthyroidism/thyrotoxicosis || id:ukb-b-20289	rs2756119	14	104001517	-0.000293425	0.000187229	462933	0.12	0.384605	A	G	TRUE	igd	NA	NA	NA	NA	NA	NA	NA
Anxiety disorder	Non-cancer illness code, self-reported: hyperthyroidism/thyrotoxicosis || id:ukb-b-20289	rs11857461	15	58319690	0.000126073	0.000181478	462933	0.49	0.493998	T	C	TRUE	igd	NA	NA	NA	NA	NA	NA	NA
Anxiety disorder	Non-cancer illness code, self-reported: hyperthyroidism/thyrotoxicosis || id:ukb-b-20289	rs7842714	8	65711004	0.000143884	0.000182703	462933	0.43	0.483193	A	T	TRUE	igd	NA	NA	NA	NA	NA	NA	NA
Anxiety disorder	Non-cancer illness code, self-reported: hyperthyroidism/thyrotoxicosis || id:ukb-b-20289	rs7594412	2	47951193	5.30615e-06	0.000208719	462933	0.98	0.252202	T	C	TRUE	igd	NA	NA	NA	NA	NA	NA	NA
Anxiety disorder	Non-cancer illness code, self-reported: hyperthyroidism/thyrotoxicosis || id:ukb-b-20289	rs1119988	12	60787165	0.000175233	0.000184272	462933	0.34	0.410556	C	T	TRUE	igd	NA	NA	NA	NA	NA	NA	NA
Anxiety disorder	Non-cancer illness code, self-reported: hyperthyroidism/thyrotoxicosis || id:ukb-b-20289	rs7502307	17	65997317	5.8684e-06	0.000218498	462933	0.98	0.221425	G	C	TRUE	igd	TRUE	rs7502307	rs4791295	G	C	A	G
Anxiety disorder	Autoimmune thyroiditis || id:finn-b-E4_THYROIDITAUTOIM	rs10041968	5	120219340	0.1547	0.0917	NA	0.0916199	0.4807	C	T	TRUE	igd	NA	NA	NA	NA	NA	NA	NA
Anxiety disorder	Autoimmune thyroiditis || id:finn-b-E4_THYROIDITAUTOIM	rs10078559	5	120505623	0.4294	0.2902	NA	0.1389	0.02624	G	T	TRUE	igd	NA	NA	NA	NA	NA	NA	NA
Anxiety disorder	Autoimmune thyroiditis || id:finn-b-E4_THYROIDITAUTOIM	rs56258708	1	165922095	-0.2743	0.114	NA	0.0161002	0.2	G	A	TRUE	igd	NA	NA	NA	NA	NA	NA	NA
Anxiety disorder	Autoimmune thyroiditis || id:finn-b-E4_THYROIDITAUTOIM	rs1036810	15	87987851	0.1046	0.0922	NA	0.2568	0.5451	C	G	TRUE	igd	NA	NA	NA	NA	NA	NA	NA
Anxiety disorder	Autoimmune thyroiditis || id:finn-b-E4_THYROIDITAUTOIM	rs62575803	9	136975155	0.0653	0.2225	NA	0.7692	0.04903	G	T	TRUE	igd	NA	NA	NA	NA	NA	NA	NA
Anxiety disorder	Autoimmune thyroiditis || id:finn-b-E4_THYROIDITAUTOIM	rs1862920	18	53665398	0.0358	0.1418	NA	0.801	0.8799	T	G	TRUE	igd	NA	NA	NA	NA	NA	NA	NA
Anxiety disorder	Autoimmune thyroiditis || id:finn-b-E4_THYROIDITAUTOIM	rs28478424	18	35256142	0.117	0.1453	NA	0.4208	0.1114	G	T	TRUE	igd	NA	NA	NA	NA	NA	NA	NA
Anxiety disorder	Autoimmune thyroiditis || id:finn-b-E4_THYROIDITAUTOIM	rs55635830	16	83491334	-0.0178	0.1007	NA	0.8594	0.2954	C	A	TRUE	igd	NA	NA	NA	NA	NA	NA	NA
Anxiety disorder	Autoimmune thyroiditis || id:finn-b-E4_THYROIDITAUTOIM	rs74069813	12	24110394	0.321	0.209	NA	0.1246	0.05185	T	C	TRUE	igd	NA	NA	NA	NA	NA	NA	NA
Anxiety disorder	Autoimmune thyroiditis || id:finn-b-E4_THYROIDITAUTOIM	rs6795061	3	18673713	0.0328	0.0966	NA	0.734199	0.6565	C	T	TRUE	igd	NA	NA	NA	NA	NA	NA	NA
Anxiety disorder	Autoimmune thyroiditis || id:finn-b-E4_THYROIDITAUTOIM	rs6767762	3	142911622	0.1041	0.0948	NA	0.2721	0.371	A	T	TRUE	igd	NA	NA	NA	NA	NA	NA	NA
Anxiety disorder	Autoimmune thyroiditis || id:finn-b-E4_THYROIDITAUTOIM	rs80125917	6	52191768	0.1296	0.1803	NA	0.4724	0.07428	A	G	TRUE	igd	NA	NA	NA	NA	NA	NA	NA
Anxiety disorder	Autoimmune thyroiditis || id:finn-b-E4_THYROIDITAUTOIM	rs74688141	6	97505745	0.2357	0.217	NA	0.2774	0.04749	C	T	TRUE	igd	NA	NA	NA	NA	NA	NA	NA
Anxiety disorder	Autoimmune thyroiditis || id:finn-b-E4_THYROIDITAUTOIM	rs17604518	7	70244304	-0.2064	0.135	NA	0.1264	0.1335	A	G	TRUE	igd	NA	NA	NA	NA	NA	NA	NA
Anxiety disorder	Autoimmune thyroiditis || id:finn-b-E4_THYROIDITAUTOIM	rs250839	5	31599706	-0.0228	0.1005	NA	0.8205	0.6959	G	T	TRUE	igd	NA	NA	NA	NA	NA	NA	NA
Anxiety disorder	Autoimmune thyroiditis || id:finn-b-E4_THYROIDITAUTOIM	rs11857461	15	58319690	-0.0792	0.0913	NA	0.3856	0.4965	T	C	TRUE	igd	NA	NA	NA	NA	NA	NA	NA
Anxiety disorder	Autoimmune thyroiditis || id:finn-b-E4_THYROIDITAUTOIM	rs7317938	13	99234361	-0.1642	0.0946	NA	0.0825392	0.377	T	C	TRUE	igd	NA	NA	NA	NA	NA	NA	NA
Anxiety disorder	Autoimmune thyroiditis || id:finn-b-E4_THYROIDITAUTOIM	rs1119988	12	60787165	-0.0389	0.0926	NA	0.6742	0.4151	C	T	TRUE	igd	NA	NA	NA	NA	NA	NA	NA
Anxiety disorder	Autoimmune thyroiditis || id:finn-b-E4_THYROIDITAUTOIM	rs10250881	7	82509435	-0.0804	0.0911	NA	0.3771	0.5038	C	T	TRUE	igd	NA	NA	NA	NA	NA	NA	NA
Anxiety disorder	Autoimmune thyroiditis || id:finn-b-E4_THYROIDITAUTOIM	rs34832985	16	15603929	0.0475	0.0942	NA	0.6141	0.6207	G	A	TRUE	igd	NA	NA	NA	NA	NA	NA	NA
Anxiety disorder	Autoimmune thyroiditis || id:finn-b-E4_THYROIDITAUTOIM	rs73013196	19	11174441	0.1811	0.1879	NA	0.3351	0.06269	T	C	TRUE	igd	NA	NA	NA	NA	NA	NA	NA
Anxiety disorder	Autoimmune thyroiditis || id:finn-b-E4_THYROIDITAUTOIM	rs743856	3	50527874	-0.0116	0.1343	NA	0.9312	0.1368	C	T	TRUE	igd	NA	NA	NA	NA	NA	NA	NA
Anxiety disorder	Autoimmune thyroiditis || id:finn-b-E4_THYROIDITAUTOIM	rs6751342	2	83911993	0.0035	0.0957	NA	0.9711	0.3515	C	A	TRUE	igd	NA	NA	NA	NA	NA	NA	NA
Anxiety disorder	Autoimmune thyroiditis || id:finn-b-E4_THYROIDITAUTOIM	rs12498967	4	59869466	0.0272	0.0999	NA	0.7855	0.2945	A	G	TRUE	igd	NA	NA	NA	NA	NA	NA	NA
Anxiety disorder	Autoimmune thyroiditis || id:finn-b-E4_THYROIDITAUTOIM	rs7570682	2	104983267	-0.0025	0.108	NA	0.9815	0.2384	A	G	TRUE	igd	NA	NA	NA	NA	NA	NA	NA
Anxiety disorder	Autoimmune thyroiditis || id:finn-b-E4_THYROIDITAUTOIM	rs145274568	2	197159986	0.0175	0.1591	NA	0.9125	0.1008	A	G	TRUE	igd	NA	NA	NA	NA	NA	NA	NA
Anxiety disorder	Autoimmune thyroiditis || id:finn-b-E4_THYROIDITAUTOIM	rs72723168	4	144493754	0.0785	0.2462	NA	0.749701	0.03629	T	C	TRUE	igd	NA	NA	NA	NA	NA	NA	NA
Anxiety disorder	Autoimmune thyroiditis || id:finn-b-E4_THYROIDITAUTOIM	rs10065355	5	57701952	-0.0219	0.0922	NA	0.8127	0.4257	C	T	TRUE	igd	NA	NA	NA	NA	NA	NA	NA
Anxiety disorder	Autoimmune thyroiditis || id:finn-b-E4_THYROIDITAUTOIM	rs77683334	12	23096287	-0.2921	0.2481	NA	0.2392	0.0378	T	C	TRUE	igd	NA	NA	NA	NA	NA	NA	NA
Anxiety disorder	Autoimmune thyroiditis || id:finn-b-E4_THYROIDITAUTOIM	rs641325	11	57681828	0.0433	0.0939	NA	0.645	0.6011	G	T	TRUE	igd	NA	NA	NA	NA	NA	NA	NA
Anxiety disorder	Autoimmune thyroiditis || id:finn-b-E4_THYROIDITAUTOIM	rs66516303	7	129146150	-0.0779	0.1871	NA	0.6772	0.0636	A	G	TRUE	igd	NA	NA	NA	NA	NA	NA	NA
Anxiety disorder	Autoimmune thyroiditis || id:finn-b-E4_THYROIDITAUTOIM	rs2756119	14	104001517	0.0324	0.0944	NA	0.731499	0.3813	A	G	TRUE	igd	NA	NA	NA	NA	NA	NA	NA
Anxiety disorder	Autoimmune thyroiditis || id:finn-b-E4_THYROIDITAUTOIM	rs139994651	16	73053871	0.2063	0.161	NA	0.2003	0.09372	A	G	TRUE	igd	NA	NA	NA	NA	NA	NA	NA
Anxiety disorder	Autoimmune thyroiditis || id:finn-b-E4_THYROIDITAUTOIM	rs9450319	6	86427325	-0.0607	0.0933	NA	0.5155	0.6022	G	T	TRUE	igd	NA	NA	NA	NA	NA	NA	NA
Anxiety disorder	Autoimmune thyroiditis || id:finn-b-E4_THYROIDITAUTOIM	rs532928	8	9897344	0.0509	0.1235	NA	0.6801	0.7751	C	T	TRUE	igd	NA	NA	NA	NA	NA	NA	NA
Anxiety disorder	Autoimmune thyroiditis || id:finn-b-E4_THYROIDITAUTOIM	rs11659803	18	50635119	0.0258	0.0928	NA	0.781399	0.4045	A	G	TRUE	igd	NA	NA	NA	NA	NA	NA	NA
Anxiety disorder	Autoimmune thyroiditis || id:finn-b-E4_THYROIDITAUTOIM	rs1186396	2	125014959	-0.0221	0.093	NA	0.8123	0.4034	A	G	TRUE	igd	NA	NA	NA	NA	NA	NA	NA
Anxiety disorder	Autoimmune thyroiditis || id:finn-b-E4_THYROIDITAUTOIM	rs79634932	2	51615580	-0.3431	0.1322	NA	0.00948004	0.1408	G	C	TRUE	igd	NA	NA	NA	NA	NA	NA	NA
Anxiety disorder	Autoimmune thyroiditis || id:finn-b-E4_THYROIDITAUTOIM	rs16840042	2	156990320	0.0397	0.1318	NA	0.7635	0.1448	A	G	TRUE	igd	NA	NA	NA	NA	NA	NA	NA
Anxiety disorder	Autoimmune thyroiditis || id:finn-b-E4_THYROIDITAUTOIM	rs13244325	7	24842243	-0.1166	0.131	NA	0.3734	0.1442	G	T	TRUE	igd	NA	NA	NA	NA	NA	NA	NA
Anxiety disorder	Autoimmune thyroiditis || id:finn-b-E4_THYROIDITAUTOIM	rs13219354	6	27185664	0.4255	0.1713	NA	0.0129999	0.07399	C	T	TRUE	igd	NA	NA	NA	NA	NA	NA	NA
Anxiety disorder	Autoimmune thyroiditis || id:finn-b-E4_THYROIDITAUTOIM	rs606130	5	62790824	-0.0856	0.0944	NA	0.3643	0.3755	T	G	TRUE	igd	NA	NA	NA	NA	NA	NA	NA
Anxiety disorder	Autoimmune thyroiditis || id:finn-b-E4_THYROIDITAUTOIM	rs7172126	15	96025293	0.0415	0.0951	NA	0.6624	0.3641	C	A	TRUE	igd	NA	NA	NA	NA	NA	NA	NA
Anxiety disorder	Autoimmune thyroiditis || id:finn-b-E4_THYROIDITAUTOIM	rs73477355	9	23624023	-0.4179	0.2413	NA	0.0832492	0.03758	C	A	TRUE	igd	NA	NA	NA	NA	NA	NA	NA
Anxiety disorder	Autoimmune thyroiditis || id:finn-b-E4_THYROIDITAUTOIM	rs7842714	8	65711004	0.0828	0.0938	NA	0.3772	0.6012	A	T	TRUE	igd	NA	NA	NA	NA	NA	NA	NA
Anxiety disorder	Autoimmune thyroiditis || id:finn-b-E4_THYROIDITAUTOIM	rs62078369	17	47026431	0.095	0.0913	NA	0.2983	0.5111	T	C	TRUE	igd	NA	NA	NA	NA	NA	NA	NA
Anxiety disorder	Autoimmune thyroiditis || id:finn-b-E4_THYROIDITAUTOIM	rs4233312	1	215912320	-0.0241	0.1013	NA	0.8117	0.7176	T	C	TRUE	igd	NA	NA	NA	NA	NA	NA	NA
Anxiety disorder	Autoimmune thyroiditis || id:finn-b-E4_THYROIDITAUTOIM	rs114310089	2	60200525	0.0046	0.2243	NA	0.9835	0.04406	G	C	TRUE	igd	NA	NA	NA	NA	NA	NA	NA
Anxiety disorder	Autoimmune thyroiditis || id:finn-b-E4_THYROIDITAUTOIM	rs56263644	2	86671074	-0.0994	0.1684	NA	0.554799	0.0793	C	T	TRUE	igd	NA	NA	NA	NA	NA	NA	NA
Anxiety disorder	Autoimmune thyroiditis || id:finn-b-E4_THYROIDITAUTOIM	rs7594412	2	47951193	-0.0375	0.1042	NA	0.719	0.2601	T	C	TRUE	igd	NA	NA	NA	NA	NA	NA	NA
Anxiety disorder	Autoimmune thyroiditis || id:finn-b-E4_THYROIDITAUTOIM	rs145525394	4	59247350	-0.2579	0.1713	NA	0.1321	0.07741	C	T	TRUE	igd	NA	NA	NA	NA	NA	NA	NA
Anxiety disorder	Autoimmune thyroiditis || id:finn-b-E4_THYROIDITAUTOIM	rs4758959	12	54748310	-0.0388	0.1571	NA	0.8047	0.09913	A	G	TRUE	igd	NA	NA	NA	NA	NA	NA	NA
Anxiety disorder	Autoimmune thyroiditis || id:finn-b-E4_THYROIDITAUTOIM	rs77992192	13	88368947	-0.2931	0.1339	NA	0.0286702	0.1444	G	A	TRUE	igd	NA	NA	NA	NA	NA	NA	NA
Anxiety disorder	Autoimmune thyroiditis || id:finn-b-E4_THYROIDITAUTOIM	rs2051523	12	11920792	0.1197	0.1263	NA	0.3431	0.1544	A	G	TRUE	igd	NA	NA	NA	NA	NA	NA	NA
Anxiety disorder	Autoimmune thyroiditis || id:finn-b-E4_THYROIDITAUTOIM	rs13420309	2	59089174	-0.0241	0.1038	NA	0.8163	0.2646	C	T	TRUE	igd	NA	NA	NA	NA	NA	NA	NA
Anxiety disorder	Autoimmune thyroiditis || id:finn-b-E4_THYROIDITAUTOIM	rs11126026	2	25596061	0.0535	0.0957	NA	0.575999	0.3492	T	C	TRUE	igd	NA	NA	NA	NA	NA	NA	NA
Anxiety disorder	Autoimmune thyroiditis || id:finn-b-E4_THYROIDITAUTOIM	rs17514885	9	94576636	0.0554	0.1296	NA	0.6691	0.1484	A	G	TRUE	igd	NA	NA	NA	NA	NA	NA	NA
Anxiety disorder	Autoimmune thyroiditis || id:finn-b-E4_THYROIDITAUTOIM	rs12300648	12	24186492	-0.1716	0.0916	NA	0.0609593	0.4507	C	T	TRUE	igd	NA	NA	NA	NA	NA	NA	NA
Anxiety disorder	Autoimmune thyroiditis || id:finn-b-E4_THYROIDITAUTOIM	rs72805914	10	66175607	-0.4139	0.3008	NA	0.1689	0.02451	A	C	TRUE	igd	NA	NA	NA	NA	NA	NA	NA
Anxiety disorder	Autoimmune thyroiditis || id:finn-b-E4_THYROIDITAUTOIM	rs17531828	22	23558754	-0.1825	0.1306	NA	0.1622	0.1433	C	G	TRUE	igd	NA	NA	NA	NA	NA	NA	NA
Anxiety disorder	Autoimmune thyroiditis || id:finn-b-E4_THYROIDITAUTOIM	rs7502307	17	65997317	0.0062	0.1039	NA	0.9521	0.2656	G	C	TRUE	igd	TRUE	rs7502307	rs4791295	G	C	A	G
Anxiety disorder	Thyroid cancer || id:ebi-a-GCST90018929	rs56258708	1	165922095	-0.0674	0.0532	491974	0.2057	0.222698	G	A	TRUE	igd	NA	NA	NA	NA	NA	NA	NA
Anxiety disorder	Thyroid cancer || id:ebi-a-GCST90018929	rs145274568	2	197159986	-0.1107	0.0966	491974	0.252	0.0462443	A	G	TRUE	igd	NA	NA	NA	NA	NA	NA	NA
Anxiety disorder	Thyroid cancer || id:ebi-a-GCST90018929	rs80125917	6	52191768	-0.0231	0.0714	491974	0.746	0.171381	A	G	TRUE	igd	NA	NA	NA	NA	NA	NA	NA
Anxiety disorder	Thyroid cancer || id:ebi-a-GCST90018929	rs10250881	7	82509435	0.075	0.0409	491974	0.0667006	0.40002	C	T	TRUE	igd	NA	NA	NA	NA	NA	NA	NA
Anxiety disorder	Thyroid cancer || id:ebi-a-GCST90018929	rs66516303	7	129146150	0.0055	0.0745	491974	0.9414	0.0758164	A	G	TRUE	igd	NA	NA	NA	NA	NA	NA	NA
Anxiety disorder	Thyroid cancer || id:ebi-a-GCST90018929	rs79634932	2	51615580	0.0331	0.063	491974	0.5986	0.0929324	G	C	TRUE	igd	NA	NA	NA	NA	NA	NA	NA
Anxiety disorder	Thyroid cancer || id:ebi-a-GCST90018929	rs56263644	2	86671074	0.0307	0.0746	491974	0.6805	0.103067	C	T	TRUE	igd	NA	NA	NA	NA	NA	NA	NA
Anxiety disorder	Thyroid cancer || id:ebi-a-GCST90018929	rs10041968	5	120219340	-0.0059	0.0383	491974	0.8776	0.511137	C	T	TRUE	igd	NA	NA	NA	NA	NA	NA	NA
Anxiety disorder	Thyroid cancer || id:ebi-a-GCST90018929	rs17514885	9	94576636	0.0289	0.0602	491974	0.6313	0.124209	A	G	TRUE	igd	NA	NA	NA	NA	NA	NA	NA
Anxiety disorder	Thyroid cancer || id:ebi-a-GCST90018929	rs77992192	13	88368947	0.0599	0.0727	491974	0.4097	0.0945486	G	A	TRUE	igd	NA	NA	NA	NA	NA	NA	NA
Anxiety disorder	Thyroid cancer || id:ebi-a-GCST90018929	rs34832985	16	15603929	-0.0033	0.0391	491974	0.9335	0.572604	G	A	TRUE	igd	NA	NA	NA	NA	NA	NA	NA
Anxiety disorder	Thyroid cancer || id:ebi-a-GCST90018929	rs641325	11	57681828	0.0889	0.0408	491974	0.0292503	0.675671	G	T	TRUE	igd	NA	NA	NA	NA	NA	NA	NA
Anxiety disorder	Thyroid cancer || id:ebi-a-GCST90018929	rs62575803	9	136975155	0.1805	0.1535	491974	0.2396	0.04953	G	T	TRUE	igd	NA	NA	NA	NA	NA	NA	NA
Anxiety disorder	Thyroid cancer || id:ebi-a-GCST90018929	rs1036810	15	87987851	0.031	0.0383	491974	0.4188	0.577294	C	G	TRUE	igd	NA	NA	NA	NA	NA	NA	NA
Anxiety disorder	Thyroid cancer || id:ebi-a-GCST90018929	rs7594412	2	47951193	-0.044	0.0418	491974	0.2915	0.32439	T	C	TRUE	igd	NA	NA	NA	NA	NA	NA	NA
Anxiety disorder	Thyroid cancer || id:ebi-a-GCST90018929	rs606130	5	62790824	0.0163	0.0418	491974	0.6955	0.315834	T	G	TRUE	igd	NA	NA	NA	NA	NA	NA	NA
Anxiety disorder	Thyroid cancer || id:ebi-a-GCST90018929	rs74069813	12	24110394	0.0443	0.0701	491974	0.5277	0.0943391	T	C	TRUE	igd	NA	NA	NA	NA	NA	NA	NA
Anxiety disorder	Thyroid cancer || id:ebi-a-GCST90018929	rs72805914	10	66175607	-0.0113	0.1543	491974	0.9419	0.0196357	A	C	TRUE	igd	NA	NA	NA	NA	NA	NA	NA
Anxiety disorder	Thyroid cancer || id:ebi-a-GCST90018929	rs72723168	4	144493754	-0.12	0.0996	491974	0.2283	0.0619396	T	C	TRUE	igd	NA	NA	NA	NA	NA	NA	NA
Anxiety disorder	Thyroid cancer || id:ebi-a-GCST90018929	rs13219354	6	27185664	0.0695	0.0717	491974	0.3325	0.119571	C	T	TRUE	igd	NA	NA	NA	NA	NA	NA	NA
Anxiety disorder	Thyroid cancer || id:ebi-a-GCST90018929	rs10078559	5	120505623	-0.2467	0.1565	491974	0.1148	0.0197336	G	T	TRUE	igd	NA	NA	NA	NA	NA	NA	NA
Anxiety disorder	Thyroid cancer || id:ebi-a-GCST90018929	rs532928	8	9897344	0.0122	0.0434	491974	0.778099	0.732126	C	T	TRUE	igd	NA	NA	NA	NA	NA	NA	NA
Anxiety disorder	Thyroid cancer || id:ebi-a-GCST90018929	rs7842714	8	65711004	0.01	0.0385	491974	0.7949	0.498123	A	T	TRUE	igd	NA	NA	NA	NA	NA	NA	NA
Anxiety disorder	Thyroid cancer || id:ebi-a-GCST90018929	rs11857461	15	58319690	-0.0187	0.0409	491974	0.6469	0.397135	T	C	TRUE	igd	NA	NA	NA	NA	NA	NA	NA
Anxiety disorder	Thyroid cancer || id:ebi-a-GCST90018929	rs1119988	12	60787165	0.0168	0.0384	491974	0.6623	0.408171	C	T	TRUE	igd	NA	NA	NA	NA	NA	NA	NA
Anxiety disorder	Thyroid cancer || id:ebi-a-GCST90018929	rs73013196	19	11174441	-0.0223	0.0897	491974	0.8039	0.0667379	T	C	TRUE	igd	NA	NA	NA	NA	NA	NA	NA
Anxiety disorder	Thyroid cancer || id:ebi-a-GCST90018929	rs11659803	18	50635119	-0.1026	0.0443	491974	0.0206101	0.297646	A	G	TRUE	igd	NA	NA	NA	NA	NA	NA	NA
Anxiety disorder	Thyroid cancer || id:ebi-a-GCST90018929	rs10065355	5	57701952	0.0384	0.0385	491974	0.3179	0.396125	C	T	TRUE	igd	NA	NA	NA	NA	NA	NA	NA
Anxiety disorder	Thyroid cancer || id:ebi-a-GCST90018929	rs145525394	4	59247350	-0.0395	0.09	491974	0.6604	0.0600139	C	T	TRUE	igd	NA	NA	NA	NA	NA	NA	NA
Anxiety disorder	Thyroid cancer || id:ebi-a-GCST90018929	rs9450319	6	86427325	-0.0017	0.0386	491974	0.9655	0.579614	G	T	TRUE	igd	NA	NA	NA	NA	NA	NA	NA
Anxiety disorder	Thyroid cancer || id:ebi-a-GCST90018929	rs17604518	7	70244304	-0.0147	0.0649	491974	0.8207	0.0914907	A	G	TRUE	igd	NA	NA	NA	NA	NA	NA	NA
Anxiety disorder	Thyroid cancer || id:ebi-a-GCST90018929	rs11126026	2	25596061	0.0163	0.042	491974	0.6979	0.305116	T	C	TRUE	igd	NA	NA	NA	NA	NA	NA	NA
Anxiety disorder	Thyroid cancer || id:ebi-a-GCST90018929	rs16840042	2	156990320	0.0185	0.0517	491974	0.720701	0.163658	A	G	TRUE	igd	NA	NA	NA	NA	NA	NA	NA
Anxiety disorder	Thyroid cancer || id:ebi-a-GCST90018929	rs28478424	18	35256142	-0.0413	0.0663	491974	0.5332	0.0933668	G	T	TRUE	igd	NA	NA	NA	NA	NA	NA	NA
Anxiety disorder	Thyroid cancer || id:ebi-a-GCST90018929	rs73477355	9	23624023	0.1329	0.087	491974	0.1269	0.0518276	C	A	TRUE	igd	NA	NA	NA	NA	NA	NA	NA
Anxiety disorder	Thyroid cancer || id:ebi-a-GCST90018929	rs55635830	16	83491334	0.0151	0.0493	491974	0.758901	0.193282	C	A	TRUE	igd	NA	NA	NA	NA	NA	NA	NA
Anxiety disorder	Thyroid cancer || id:ebi-a-GCST90018929	rs1862920	18	53665398	0.112	0.0516	491974	0.0300698	0.822214	T	G	TRUE	igd	NA	NA	NA	NA	NA	NA	NA
Anxiety disorder	Thyroid cancer || id:ebi-a-GCST90018929	rs4233312	1	215912320	0.0389	0.0431	491974	0.3672	0.746677	T	C	TRUE	igd	NA	NA	NA	NA	NA	NA	NA
Anxiety disorder	Thyroid cancer || id:ebi-a-GCST90018929	rs1186396	2	125014959	0.0788	0.0389	491974	0.0429804	0.37775	A	G	TRUE	igd	NA	NA	NA	NA	NA	NA	NA
Anxiety disorder	Thyroid cancer || id:ebi-a-GCST90018929	rs6795061	3	18673713	-0.0178	0.0403	491974	0.6591	0.665421	C	T	TRUE	igd	NA	NA	NA	NA	NA	NA	NA
Anxiety disorder	Thyroid cancer || id:ebi-a-GCST90018929	rs6751342	2	83911993	0.034	0.0401	491974	0.3965	0.363348	C	A	TRUE	igd	NA	NA	NA	NA	NA	NA	NA
Anxiety disorder	Thyroid cancer || id:ebi-a-GCST90018929	rs743856	3	50527874	0.0272	0.0505	491974	0.5904	0.246971	C	T	TRUE	igd	NA	NA	NA	NA	NA	NA	NA
Anxiety disorder	Thyroid cancer || id:ebi-a-GCST90018929	rs13420309	2	59089174	0.0247	0.0416	491974	0.5532	0.304592	C	T	TRUE	igd	NA	NA	NA	NA	NA	NA	NA
Anxiety disorder	Thyroid cancer || id:ebi-a-GCST90018929	rs7570682	2	104983267	-0.0075	0.0429	491974	0.8616	0.270489	A	G	TRUE	igd	NA	NA	NA	NA	NA	NA	NA
Anxiety disorder	Thyroid cancer || id:ebi-a-GCST90018929	rs13244325	7	24842243	0.1187	0.0655	491974	0.0699294	0.124585	G	T	TRUE	igd	NA	NA	NA	NA	NA	NA	NA
Anxiety disorder	Thyroid cancer || id:ebi-a-GCST90018929	rs74688141	6	97505745	0.0202	0.123	491974	0.8692	0.0286926	C	T	TRUE	igd	NA	NA	NA	NA	NA	NA	NA
Anxiety disorder	Thyroid cancer || id:ebi-a-GCST90018929	rs7317938	13	99234361	-0.0346	0.0391	491974	0.3761	0.428575	T	C	TRUE	igd	NA	NA	NA	NA	NA	NA	NA
Anxiety disorder	Thyroid cancer || id:ebi-a-GCST90018929	rs2756119	14	104001517	-0.058	0.0389	491974	0.1364	0.431086	A	G	TRUE	igd	NA	NA	NA	NA	NA	NA	NA
Anxiety disorder	Thyroid cancer || id:ebi-a-GCST90018929	rs4758959	12	54748310	-0.0738	0.072	491974	0.3051	0.0729266	A	G	TRUE	igd	NA	NA	NA	NA	NA	NA	NA
Anxiety disorder	Thyroid cancer || id:ebi-a-GCST90018929	rs12300648	12	24186492	0.0188	0.0418	491974	0.6536	0.367552	C	T	TRUE	igd	NA	NA	NA	NA	NA	NA	NA
Anxiety disorder	Thyroid cancer || id:ebi-a-GCST90018929	rs7172126	15	96025293	0.0392	0.0392	491974	0.3178	0.37986	C	A	TRUE	igd	NA	NA	NA	NA	NA	NA	NA
Anxiety disorder	Thyroid cancer || id:ebi-a-GCST90018929	rs6767762	3	142911622	0.041	0.0397	491974	0.3018	0.448445	A	T	TRUE	igd	NA	NA	NA	NA	NA	NA	NA
Anxiety disorder	Thyroid cancer || id:ebi-a-GCST90018929	rs114310089	2	60200525	-0.0235	0.0995	491974	0.8133	0.0537193	G	C	TRUE	igd	NA	NA	NA	NA	NA	NA	NA
Anxiety disorder	Thyroid cancer || id:ebi-a-GCST90018929	rs250839	5	31599706	0.0075	0.042	491974	0.8574	0.692558	G	T	TRUE	igd	NA	NA	NA	NA	NA	NA	NA
Anxiety disorder	Thyroid cancer || id:ebi-a-GCST90018929	rs12498967	4	59869466	-0.0084	0.0424	491974	0.8425	0.274662	A	G	TRUE	igd	NA	NA	NA	NA	NA	NA	NA
Anxiety disorder	Thyroid cancer || id:ebi-a-GCST90018929	rs77683334	12	23096287	0.0508	0.1273	491974	0.6899	0.02822	T	C	TRUE	igd	NA	NA	NA	NA	NA	NA	NA
Anxiety disorder	Thyroid cancer || id:ebi-a-GCST90018929	rs2051523	12	11920792	0.0002	0.0569	491974	0.997	0.130661	A	G	TRUE	igd	NA	NA	NA	NA	NA	NA	NA
Anxiety disorder	Thyroid cancer || id:ebi-a-GCST90018929	rs139994651	16	73053871	-0.0327	0.0942	491974	0.728299	0.0706097	A	G	TRUE	igd	NA	NA	NA	NA	NA	NA	NA
Anxiety disorder	Thyroid cancer || id:ebi-a-GCST90018929	rs17531828	22	23558754	0.0286	0.0602	491974	0.6343	0.114729	C	G	TRUE	igd	NA	NA	NA	NA	NA	NA	NA
Anxiety disorder	Thyroid cancer || id:ebi-a-GCST90018929	rs62078369	17	47026431	0.0116	0.0389	491974	0.766	0.579576	T	C	TRUE	igd	NA	NA	NA	NA	NA	NA	NA
Anxiety disorder	Thyroid cancer || id:ebi-a-GCST90018929	rs7502307	17	65989961	0.1125	0.0558	491974	0.0437804	0.36382	G	C	TRUE	igd	NA	NA	NA	NA	NA	NA	NA
Hypothyroidism	Major depressive disorder || id:ebi-a-GCST90086058	rs2111485	2	163110536	-0.0345747	0.0341775	56637	0.31305	NA	G	A	TRUE	igd	NA	NA	NA	NA	NA	NA	NA
Hypothyroidism	Major depressive disorder || id:ebi-a-GCST90086058	rs2988277	1	167431352	-0.00620652	0.0262436	56637	0.813064	NA	T	C	TRUE	igd	NA	NA	NA	NA	NA	NA	NA
Hypothyroidism	Major depressive disorder || id:ebi-a-GCST90086058	rs12117927	1	236629134	-0.011669	0.0343578	56637	0.709968	NA	A	C	TRUE	igd	NA	NA	NA	NA	NA	NA	NA
Hypothyroidism	Major depressive disorder || id:ebi-a-GCST90086058	rs114285740	1	107947273	0.0550508	0.0572749	56637	0.338694	NA	C	G	TRUE	igd	NA	NA	NA	NA	NA	NA	NA
Hypothyroidism	Major depressive disorder || id:ebi-a-GCST90086058	rs6679677	1	114303808	0.0295489	0.0331684	56637	0.374073	NA	A	C	TRUE	igd	NA	NA	NA	NA	NA	NA	NA
Hypothyroidism	Major depressive disorder || id:ebi-a-GCST90086058	rs7030280	9	100535267	-0.0838661	0.0395958	56637	0.0355951	NA	T	C	TRUE	igd	NA	NA	NA	NA	NA	NA	NA
Hypothyroidism	Major depressive disorder || id:ebi-a-GCST90086058	rs2445608	8	128181302	-0.0001792	0.0263438	56637	0.994567	NA	A	G	TRUE	igd	NA	NA	NA	NA	NA	NA	NA
Hypothyroidism	Major depressive disorder || id:ebi-a-GCST90086058	rs736374	11	35266944	0.0270285	0.0259536	56637	0.297334	NA	A	G	TRUE	igd	NA	NA	NA	NA	NA	NA	NA
Hypothyroidism	Major depressive disorder || id:ebi-a-GCST90086058	rs7441808	4	26090375	0.0419687	0.0253493	56637	0.0977642	NA	G	A	TRUE	igd	NA	NA	NA	NA	NA	NA	NA
Hypothyroidism	Major depressive disorder || id:ebi-a-GCST90086058	rs881858	6	43806609	0.0112647	0.0442634	56637	0.798877	NA	A	G	TRUE	igd	NA	NA	NA	NA	NA	NA	NA
Hypothyroidism	Major depressive disorder || id:ebi-a-GCST90086058	rs28418426	6	32619654	0.0467343	0.029296	56637	0.110479	NA	C	T	TRUE	igd	NA	NA	NA	NA	NA	NA	NA
Hypothyroidism	Major depressive disorder || id:ebi-a-GCST90086058	rs12582330	12	103892941	0.062403	0.0468365	56637	0.179931	NA	T	G	TRUE	igd	NA	NA	NA	NA	NA	NA	NA
Hypothyroidism	Major depressive disorder || id:ebi-a-GCST90086058	rs4835534	4	149636388	0.0350907	0.026256	56637	0.181823	NA	C	T	TRUE	igd	NA	NA	NA	NA	NA	NA	NA
Hypothyroidism	Major depressive disorder || id:ebi-a-GCST90086058	rs71508903	10	63779871	-0.0475689	0.0268769	56637	0.0759102	NA	T	C	TRUE	igd	NA	NA	NA	NA	NA	NA	NA
Hypothyroidism	Major depressive disorder || id:ebi-a-GCST90086058	rs12593201	15	38844106	0.0416061	0.0253979	56637	0.101534	NA	A	G	TRUE	igd	NA	NA	NA	NA	NA	NA	NA
Hypothyroidism	Major depressive disorder || id:ebi-a-GCST90086058	rs11675342	2	1407628	0.0046462	0.0274438	56637	0.865469	NA	T	C	TRUE	igd	NA	NA	NA	NA	NA	NA	NA
Hypothyroidism	Major depressive disorder || id:ebi-a-GCST90086058	rs10917477	1	19861106	0.0286223	0.0285082	56637	0.314502	NA	G	A	TRUE	igd	NA	NA	NA	NA	NA	NA	NA
Hypothyroidism	Major depressive disorder || id:ebi-a-GCST90086058	rs7574865	2	191964633	0.114012	0.0614553	56637	0.0601769	NA	G	T	TRUE	igd	NA	NA	NA	NA	NA	NA	NA
Hypothyroidism	Major depressive disorder || id:ebi-a-GCST90086058	rs3087243	2	204738919	-0.0323732	0.0274504	56637	0.238966	NA	A	G	TRUE	igd	NA	NA	NA	NA	NA	NA	NA
Hypothyroidism	Major depressive disorder || id:ebi-a-GCST90086058	rs307558	3	12095130	0.122756	0.0704953	56637	0.0772716	NA	A	G	TRUE	igd	NA	NA	NA	NA	NA	NA	NA
Hypothyroidism	Major depressive disorder || id:ebi-a-GCST90086058	rs1079418	6	166047034	-0.050485	0.0253818	56637	0.0467692	NA	G	A	TRUE	igd	NA	NA	NA	NA	NA	NA	NA
Hypothyroidism	Major depressive disorder || id:ebi-a-GCST90086058	rs244685	5	133423890	0.168368	0.0992311	56637	0.0831572	NA	G	T	TRUE	igd	NA	NA	NA	NA	NA	NA	NA
Hypothyroidism	Major depressive disorder || id:ebi-a-GCST90086058	rs1432806	5	109187365	-0.0100934	0.0255349	56637	0.692673	NA	G	A	TRUE	igd	NA	NA	NA	NA	NA	NA	NA
Hypothyroidism	Major depressive disorder || id:ebi-a-GCST90086058	rs10424978	19	4837557	-0.0551004	0.042577	56637	0.190721	NA	A	C	TRUE	igd	NA	NA	NA	NA	NA	NA	NA
Hypothyroidism	Major depressive disorder || id:ebi-a-GCST90086058	rs12379417	9	127029736	0.0318589	0.0261397	56637	0.222202	NA	A	G	TRUE	igd	NA	NA	NA	NA	NA	NA	NA
Hypothyroidism	Major depressive disorder || id:ebi-a-GCST90086058	rs9497965	6	148521292	0.0252093	0.0266454	56637	0.343633	NA	T	C	TRUE	igd	NA	NA	NA	NA	NA	NA	NA
Hypothyroidism	Major depressive disorder || id:ebi-a-GCST90086058	rs7742626	6	136132496	-0.0300918	0.0253886	56637	0.235803	NA	C	T	TRUE	igd	NA	NA	NA	NA	NA	NA	NA
Hypothyroidism	Major depressive disorder || id:ebi-a-GCST90086058	rs4529854	10	64043975	-0.0316492	0.0373471	56637	0.398076	NA	T	C	TRUE	igd	NA	NA	NA	NA	NA	NA	NA
Hypothyroidism	Major depressive disorder || id:ebi-a-GCST90086058	rs926103	1	156784982	-0.0157297	0.03777	56637	0.677495	NA	C	T	TRUE	igd	NA	NA	NA	NA	NA	NA	NA
Hypothyroidism	Major depressive disorder || id:ebi-a-GCST90086058	rs1534430	2	12644736	0.0181398	0.0263528	56637	0.490973	NA	T	C	TRUE	igd	NA	NA	NA	NA	NA	NA	NA
Hypothyroidism	Major depressive disorder || id:ebi-a-GCST90086058	rs13090803	3	105934953	-0.053939	0.0266535	56637	0.0424796	NA	T	G	TRUE	igd	NA	NA	NA	NA	NA	NA	NA
Hypothyroidism	Major depressive disorder || id:ebi-a-GCST90086058	rs434294	5	102599626	0.043691	0.0254336	56637	0.0856722	NA	G	A	TRUE	igd	NA	NA	NA	NA	NA	NA	NA
Hypothyroidism	Major depressive disorder || id:ebi-a-GCST90086058	rs10075764	5	35841449	-0.00557801	0.0255174	56637	0.826974	NA	G	A	TRUE	igd	NA	NA	NA	NA	NA	NA	NA
Hypothyroidism	Major depressive disorder || id:ebi-a-GCST90086058	rs9271365	6	32586794	0.0152143	0.027114	56637	0.574511	NA	G	T	TRUE	igd	NA	NA	NA	NA	NA	NA	NA
Hypothyroidism	Major depressive disorder || id:ebi-a-GCST90086058	rs10126000	9	21578617	-0.0230563	0.0368936	56637	0.53284	NA	A	C	TRUE	igd	NA	NA	NA	NA	NA	NA	NA
Hypothyroidism	Major depressive disorder || id:ebi-a-GCST90086058	rs853305	8	133931183	-0.0257457	0.0427227	56637	0.54776	NA	C	T	TRUE	igd	NA	NA	NA	NA	NA	NA	NA
Hypothyroidism	Major depressive disorder || id:ebi-a-GCST90086058	rs12984428	19	50199616	-0.00246593	0.0292372	56637	0.919068	NA	A	G	TRUE	igd	NA	NA	NA	NA	NA	NA	NA
Hypothyroidism	Major depressive disorder || id:ebi-a-GCST90086058	rs1065386	6	31324547	-0.0354353	0.030154	56637	0.237713	NA	C	G	TRUE	igd	NA	NA	NA	NA	NA	NA	NA
Hypothyroidism	Major depressive disorder || id:ebi-a-GCST90086058	rs187707293	4	179647723	0.0890844	0.105329	56637	0.402634	NA	A	T	TRUE	igd	NA	NA	NA	NA	NA	NA	NA
Hypothyroidism	Major depressive disorder || id:ebi-a-GCST90086058	rs6908626	6	91005743	0.0405437	0.0276373	56637	0.143058	NA	T	G	TRUE	igd	NA	NA	NA	NA	NA	NA	NA
Hypothyroidism	Major depressive disorder || id:ebi-a-GCST90086058	rs2234167	1	2494330	-0.0563172	0.0332819	56637	0.0857235	NA	A	G	TRUE	igd	NA	NA	NA	NA	NA	NA	NA
Hypothyroidism	Major depressive disorder || id:ebi-a-GCST90086058	rs1364450	6	109389508	0.0297087	0.0284549	56637	0.297224	NA	C	A	TRUE	igd	NA	NA	NA	NA	NA	NA	NA
Hypothyroidism	Major depressive disorder || id:ebi-a-GCST90086058	rs911760	9	5438435	-0.0188794	0.0280933	56637	0.49424	NA	A	C	TRUE	igd	NA	NA	NA	NA	NA	NA	NA
Hypothyroidism	Major depressive disorder || id:ebi-a-GCST90086058	rs2247314	6	167370230	-0.00394478	0.0256453	56637	0.877757	NA	C	T	TRUE	igd	NA	NA	NA	NA	NA	NA	NA
Hypothyroidism	Major depressive disorder || id:ebi-a-GCST90086058	rs9902341	17	40278522	0.0112533	0.0276749	56637	0.68438	NA	T	C	TRUE	igd	NA	NA	NA	NA	NA	NA	NA
Hypothyroidism	Major depressive disorder || id:ebi-a-GCST90086058	rs7990020	13	43044946	-0.0614176	0.0299109	56637	0.040815	NA	C	A	TRUE	igd	NA	NA	NA	NA	NA	NA	NA
Hypothyroidism	Major depressive disorder || id:ebi-a-GCST90086058	rs9511151	13	24786576	-0.0426115	0.0256508	56637	0.0968657	NA	A	G	TRUE	igd	NA	NA	NA	NA	NA	NA	NA
Hypothyroidism	Major depressive disorder || id:ebi-a-GCST90086058	rs11171710	12	56368078	-0.0286543	0.0283241	56637	0.311578	NA	A	G	TRUE	igd	NA	NA	NA	NA	NA	NA	NA
Hypothyroidism	Major depressive disorder || id:ebi-a-GCST90086058	rs3118469	10	6101129	-0.0459935	0.025474	56637	0.0709676	NA	T	A	TRUE	igd	NA	NA	NA	NA	NA	NA	NA
Hypothyroidism	Major depressive disorder || id:ebi-a-GCST90086058	rs7223956	17	45373844	0.0343117	0.0873208	56637	0.693083	NA	C	T	TRUE	igd	NA	NA	NA	NA	NA	NA	NA
Hypothyroidism	Major depressive disorder || id:ebi-a-GCST90086058	rs2921053	8	8319963	0.0265764	0.027597	56637	0.334939	NA	C	G	TRUE	igd	NA	NA	NA	NA	NA	NA	NA
Hypothyroidism	Major depressive disorder || id:ebi-a-GCST90086058	rs2114702	14	81405135	0.017368	0.0253458	56637	0.493158	NA	A	T	TRUE	igd	NA	NA	NA	NA	NA	NA	NA
Hypothyroidism	Major depressive disorder || id:ebi-a-GCST90086058	rs13109179	4	10727528	-0.00407264	0.0270821	56637	0.88039	NA	A	G	TRUE	igd	NA	NA	NA	NA	NA	NA	NA
Hypothyroidism	Major depressive disorder || id:ebi-a-GCST90086058	rs1479565	5	76544157	0.0120333	0.0262487	56637	0.646513	NA	A	G	TRUE	igd	NA	NA	NA	NA	NA	NA	NA
Hypothyroidism	Major depressive disorder || id:ebi-a-GCST90086058	rs73192661	3	188128794	-0.0536693	0.0276603	56637	0.052959	NA	T	C	TRUE	igd	NA	NA	NA	NA	NA	NA	NA
Hypothyroidism	Major depressive disorder || id:ebi-a-GCST90086058	rs3775291	4	187004074	0.00836676	0.0253049	56637	0.740916	NA	T	C	TRUE	igd	NA	NA	NA	NA	NA	NA	NA
Hypothyroidism	Major depressive disorder || id:ebi-a-GCST90086058	rs9277559	6	33056731	-0.0354803	0.025763	56637	0.168162	NA	C	T	TRUE	igd	NA	NA	NA	NA	NA	NA	NA
Hypothyroidism	Major depressive disorder || id:ebi-a-GCST90086058	rs229528	22	37581677	0.00546558	0.0299301	56637	0.8498	NA	T	C	TRUE	igd	NA	NA	NA	NA	NA	NA	NA
Hypothyroidism	Major depressive disorder || id:ebi-a-GCST90086058	rs3184504	12	111884608	0.0908174	0.0300231	56637	0.00234628	NA	C	T	TRUE	igd	NA	NA	NA	NA	NA	NA	NA
Hypothyroidism	Major depressive disorder || id:ebi-a-GCST90086058	rs61759532	17	7240391	0.0317831	0.0287955	56637	0.26633	NA	T	C	TRUE	igd	NA	NA	NA	NA	NA	NA	NA
Hypothyroidism	Major depressive disorder || id:ebi-a-GCST90086058	rs79490353	13	28623048	-0.113665	0.060487	56637	0.0569666	NA	C	T	TRUE	igd	NA	NA	NA	NA	NA	NA	NA
Hypothyroidism	Major depressive disorder || id:ebi-a-GCST90086058	rs2412976	22	30567907	0.0160074	0.0260923	56637	0.539363	NA	G	C	TRUE	igd	NA	NA	NA	NA	NA	NA	NA
Hypothyroidism	Major depressive disorder || id:ebi-a-GCST90086058	rs142997491	16	50729820	-0.0325649	0.0841352	56637	0.697252	NA	G	A	TRUE	igd	NA	NA	NA	NA	NA	NA	NA
Hypothyroidism	Major depressive disorder || id:ebi-a-GCST90086058	rs4409785	11	95311422	-0.0323117	0.027235	56637	0.234736	NA	C	T	TRUE	igd	NA	NA	NA	NA	NA	NA	NA
Hypothyroidism	Major depressive disorder || id:ebi-a-GCST90086058	rs34536443	19	10492274	0.012705	0.0527663	56637	0.793789	NA	C	G	TRUE	igd	TRUE	rs34536443	rs144309607	C	G	T	C
Hypothyroidism	Bipolar disorder bip2021 || id:ieu-b-5110	rs10424978	19	4837557	-0.00489799	0.0098	413466	0.613501	NA	A	C	TRUE	igd	NA	NA	NA	NA	NA	NA	NA
Hypothyroidism	Bipolar disorder bip2021 || id:ieu-b-5110	rs3184504	12	111884608	-0.00249688	0.0095	413466	0.793201	NA	C	T	TRUE	igd	NA	NA	NA	NA	NA	NA	NA
Hypothyroidism	Bipolar disorder bip2021 || id:ieu-b-5110	rs7223956	17	45373844	-0.0178989	0.0133	413466	0.1794	NA	C	T	TRUE	igd	NA	NA	NA	NA	NA	NA	NA
Hypothyroidism	Bipolar disorder bip2021 || id:ieu-b-5110	rs10075764	5	35841449	-0.0160013	0.0098	413466	0.104	NA	G	A	TRUE	igd	NA	NA	NA	NA	NA	NA	NA
Hypothyroidism	Bipolar disorder bip2021 || id:ieu-b-5110	rs7441808	4	26090375	0.0151035	0.0103	413466	0.1421	NA	G	A	TRUE	igd	NA	NA	NA	NA	NA	NA	NA
Hypothyroidism	Bipolar disorder bip2021 || id:ieu-b-5110	rs2921053	8	8319963	0.0290993	0.0094	413466	0.00196399	NA	C	G	TRUE	igd	NA	NA	NA	NA	NA	NA	NA
Hypothyroidism	Bipolar disorder bip2021 || id:ieu-b-5110	rs12379417	9	127029736	0.00989883	0.0097	413466	0.3046	NA	A	G	TRUE	igd	NA	NA	NA	NA	NA	NA	NA
Hypothyroidism	Bipolar disorder bip2021 || id:ieu-b-5110	rs3118469	10	6101129	0.00160128	0.0101	413466	0.8766	NA	T	A	TRUE	igd	NA	NA	NA	NA	NA	NA	NA
Hypothyroidism	Bipolar disorder bip2021 || id:ieu-b-5110	rs71508903	10	63779871	-0.00819632	0.012	413466	0.4978	NA	T	C	TRUE	igd	NA	NA	NA	NA	NA	NA	NA
Hypothyroidism	Bipolar disorder bip2021 || id:ieu-b-5110	rs61877856	11	617378	-0.00730327	0.011	413466	0.5058	NA	T	C	TRUE	igd	NA	NA	NA	NA	NA	NA	NA
Hypothyroidism	Bipolar disorder bip2021 || id:ieu-b-5110	rs1364450	6	109389508	0.0108992	0.0138	413466	0.4272	NA	C	A	TRUE	igd	NA	NA	NA	NA	NA	NA	NA
Hypothyroidism	Bipolar disorder bip2021 || id:ieu-b-5110	rs434294	5	102599626	-0.0207042	0.0101	413466	0.03913	NA	G	A	TRUE	igd	NA	NA	NA	NA	NA	NA	NA
Hypothyroidism	Bipolar disorder bip2021 || id:ieu-b-5110	rs1432806	5	109187365	-0.00509699	0.0099	413466	0.6033	NA	G	A	TRUE	igd	NA	NA	NA	NA	NA	NA	NA
Hypothyroidism	Bipolar disorder bip2021 || id:ieu-b-5110	rs2111485	2	163110536	0.00969686	0.0096	413466	0.3136	NA	G	A	TRUE	igd	NA	NA	NA	NA	NA	NA	NA
Hypothyroidism	Bipolar disorder bip2021 || id:ieu-b-5110	rs79490353	13	28623048	0.00700447	0.0346	413466	0.8402	NA	C	T	TRUE	igd	NA	NA	NA	NA	NA	NA	NA
Hypothyroidism	Bipolar disorder bip2021 || id:ieu-b-5110	rs7742626	6	136132496	0.000100005	0.0104	413466	0.9924	NA	C	T	TRUE	igd	NA	NA	NA	NA	NA	NA	NA
Hypothyroidism	Bipolar disorder bip2021 || id:ieu-b-5110	rs2114702	14	81405135	0.00700447	0.0102	413466	0.4887	NA	A	T	TRUE	igd	NA	NA	NA	NA	NA	NA	NA
Hypothyroidism	Bipolar disorder bip2021 || id:ieu-b-5110	rs187707293	4	179647723	-0.0666956	0.058	413466	0.2502	NA	A	T	TRUE	igd	NA	NA	NA	NA	NA	NA	NA
Hypothyroidism	Bipolar disorder bip2021 || id:ieu-b-5110	rs114285740	1	107947273	-0.00600195	0.032	413466	0.8526	NA	C	G	TRUE	igd	NA	NA	NA	NA	NA	NA	NA
Hypothyroidism	Bipolar disorder bip2021 || id:ieu-b-5110	rs9902341	17	40278522	-0.0009995	0.0123	413466	0.9365	NA	T	C	TRUE	igd	NA	NA	NA	NA	NA	NA	NA
Hypothyroidism	Bipolar disorder bip2021 || id:ieu-b-5110	rs142997491	16	50729820	0.028204	0.042	413466	0.5022	NA	G	A	TRUE	igd	NA	NA	NA	NA	NA	NA	NA
Hypothyroidism	Bipolar disorder bip2021 || id:ieu-b-5110	rs12984428	19	50199616	-0.0114047	0.0098	413466	0.247	NA	A	G	TRUE	igd	NA	NA	NA	NA	NA	NA	NA
Hypothyroidism	Bipolar disorder bip2021 || id:ieu-b-5110	rs10126000	9	21578617	0.0108992	0.0097	413466	0.2614	NA	A	C	TRUE	igd	NA	NA	NA	NA	NA	NA	NA
Hypothyroidism	Bipolar disorder bip2021 || id:ieu-b-5110	rs4409785	11	95311422	-0.0156962	0.0124	413466	0.2067	NA	C	T	TRUE	igd	NA	NA	NA	NA	NA	NA	NA
Hypothyroidism	Bipolar disorder bip2021 || id:ieu-b-5110	rs61759532	17	7240391	-0.0218006	0.0117	413466	0.0632499	NA	T	C	TRUE	igd	NA	NA	NA	NA	NA	NA	NA
Hypothyroidism	Bipolar disorder bip2021 || id:ieu-b-5110	rs13090803	3	105934953	0.0105959	0.0118	413466	0.365	NA	T	G	TRUE	igd	NA	NA	NA	NA	NA	NA	NA
Hypothyroidism	Bipolar disorder bip2021 || id:ieu-b-5110	rs6679677	1	114303808	-0.00789872	0.0153	413466	0.6077	NA	A	C	TRUE	igd	NA	NA	NA	NA	NA	NA	NA
Hypothyroidism	Bipolar disorder bip2021 || id:ieu-b-5110	rs926103	1	156784982	0.00160128	0.0098	413466	0.8742	NA	C	T	TRUE	igd	NA	NA	NA	NA	NA	NA	NA
Hypothyroidism	Bipolar disorder bip2021 || id:ieu-b-5110	rs881858	6	43806609	-0.00259663	0.0102	413466	0.7999	NA	A	G	TRUE	igd	NA	NA	NA	NA	NA	NA	NA
Hypothyroidism	Bipolar disorder bip2021 || id:ieu-b-5110	rs4529854	10	64043975	0.010697	0.0099	413466	0.2758	NA	T	C	TRUE	igd	NA	NA	NA	NA	NA	NA	NA
Hypothyroidism	Bipolar disorder bip2021 || id:ieu-b-5110	rs9497965	6	148521292	-0.00059982	0.0097	413466	0.9481	NA	T	C	TRUE	igd	NA	NA	NA	NA	NA	NA	NA
Hypothyroidism	Bipolar disorder bip2021 || id:ieu-b-5110	rs244685	5	133423890	-0.00980181	0.0135	413466	0.4649	NA	G	T	TRUE	igd	NA	NA	NA	NA	NA	NA	NA
Hypothyroidism	Bipolar disorder bip2021 || id:ieu-b-5110	rs3775291	4	187004074	-0.0289955	0.0103	413466	0.00503802	NA	T	C	TRUE	igd	NA	NA	NA	NA	NA	NA	NA
Hypothyroidism	Bipolar disorder bip2021 || id:ieu-b-5110	rs2247314	6	167370230	0.00220242	0.01	413466	0.8256	NA	C	T	TRUE	igd	NA	NA	NA	NA	NA	NA	NA
Hypothyroidism	Bipolar disorder bip2021 || id:ieu-b-5110	rs736374	11	35266944	0.00240288	0.0096	413466	0.8	NA	A	G	TRUE	igd	NA	NA	NA	NA	NA	NA	NA
Hypothyroidism	Bipolar disorder bip2021 || id:ieu-b-5110	rs9271365	6	32586794	-0.0364958	0.0106	413466	0.000590595	NA	G	T	TRUE	igd	NA	NA	NA	NA	NA	NA	NA
Hypothyroidism	Bipolar disorder bip2021 || id:ieu-b-5110	rs12593201	15	38844106	0.0214995	0.0108	413466	0.0456205	NA	A	G	TRUE	igd	NA	NA	NA	NA	NA	NA	NA
Hypothyroidism	Bipolar disorder bip2021 || id:ieu-b-5110	rs7030280	9	100535267	-0.00939572	0.01	413466	0.3442	NA	T	C	TRUE	igd	NA	NA	NA	NA	NA	NA	NA
Hypothyroidism	Bipolar disorder bip2021 || id:ieu-b-5110	rs11171710	12	56368078	-0.00939572	0.0096	413466	0.3277	NA	A	G	TRUE	igd	NA	NA	NA	NA	NA	NA	NA
Hypothyroidism	Bipolar disorder bip2021 || id:ieu-b-5110	rs12582330	12	103892941	-0.00809713	0.0103	413466	0.4352	NA	T	G	TRUE	igd	NA	NA	NA	NA	NA	NA	NA
Hypothyroidism	Bipolar disorder bip2021 || id:ieu-b-5110	rs853305	8	133931183	0.00020002	0.0102	413466	0.9875	NA	C	T	TRUE	igd	NA	NA	NA	NA	NA	NA	NA
Hypothyroidism	Bipolar disorder bip2021 || id:ieu-b-5110	rs2445608	8	128181302	-0.00600195	0.0096	413466	0.5331	NA	A	G	TRUE	igd	NA	NA	NA	NA	NA	NA	NA
Hypothyroidism	Bipolar disorder bip2021 || id:ieu-b-5110	rs911760	9	5438435	-0.0071047	0.012	413466	0.556	NA	A	C	TRUE	igd	NA	NA	NA	NA	NA	NA	NA
Hypothyroidism	Bipolar disorder bip2021 || id:ieu-b-5110	rs229528	22	37581677	-0.00590255	0.0094	413466	0.5332	NA	T	C	TRUE	igd	NA	NA	NA	NA	NA	NA	NA
Hypothyroidism	Bipolar disorder bip2021 || id:ieu-b-5110	rs7574865	2	191964633	0.0112025	0.0112	413466	0.3204	NA	G	T	TRUE	igd	NA	NA	NA	NA	NA	NA	NA
Hypothyroidism	Bipolar disorder bip2021 || id:ieu-b-5110	rs73192661	3	188128794	0.0235041	0.0096	413466	0.0145801	NA	T	C	TRUE	igd	NA	NA	NA	NA	NA	NA	NA
Hypothyroidism	Bipolar disorder bip2021 || id:ieu-b-5110	rs11675342	2	1407628	0.00180162	0.0094	413466	0.8487	NA	T	C	TRUE	igd	NA	NA	NA	NA	NA	NA	NA
Hypothyroidism	Bipolar disorder bip2021 || id:ieu-b-5110	rs1534430	2	12644736	-0.0077995	0.0095	413466	0.4161	NA	T	C	TRUE	igd	NA	NA	NA	NA	NA	NA	NA
Hypothyroidism	Bipolar disorder bip2021 || id:ieu-b-5110	rs11875260	18	77179239	0.0185001	0.0136	413466	0.1717	NA	G	A	TRUE	igd	NA	NA	NA	NA	NA	NA	NA
Hypothyroidism	Bipolar disorder bip2021 || id:ieu-b-5110	rs34536443	19	10463118	-0.0366983	0.025	413466	0.1427	NA	C	G	TRUE	igd	NA	NA	NA	NA	NA	NA	NA
Hypothyroidism	Bipolar disorder bip2021 || id:ieu-b-5110	rs28418426	6	32619654	-0.00139902	0.0155	413466	0.9281	NA	C	T	TRUE	igd	NA	NA	NA	NA	NA	NA	NA
Hypothyroidism	Bipolar disorder bip2021 || id:ieu-b-5110	rs9277559	6	33056731	0.0313978	0.0137	413466	0.0215402	NA	C	T	TRUE	igd	NA	NA	NA	NA	NA	NA	NA
Hypothyroidism	Bipolar disorder bip2021 || id:ieu-b-5110	rs6908626	6	91005743	-0.0204005	0.0132	413466	0.1224	NA	T	G	TRUE	igd	NA	NA	NA	NA	NA	NA	NA
Hypothyroidism	Bipolar disorder bip2021 || id:ieu-b-5110	rs1479565	5	76544157	-0.0030952	0.0096	413466	0.7443	NA	A	G	TRUE	igd	NA	NA	NA	NA	NA	NA	NA
Hypothyroidism	Bipolar disorder bip2021 || id:ieu-b-5110	rs4835534	4	149636388	-0.00239712	0.0117	413466	0.8374	NA	C	T	TRUE	igd	NA	NA	NA	NA	NA	NA	NA
Hypothyroidism	Bipolar disorder bip2021 || id:ieu-b-5110	rs3087243	2	204738919	0.0102019	0.0094	413466	0.2786	NA	A	G	TRUE	igd	NA	NA	NA	NA	NA	NA	NA
Hypothyroidism	Bipolar disorder bip2021 || id:ieu-b-5110	rs2412976	22	30567907	0.00329542	0.0097	413466	0.7329	NA	G	C	TRUE	igd	NA	NA	NA	NA	NA	NA	NA
Hypothyroidism	Bipolar disorder bip2021 || id:ieu-b-5110	rs1079418	6	166047034	0.00660174	0.0102	413466	0.5138	NA	G	A	TRUE	igd	NA	NA	NA	NA	NA	NA	NA
Hypothyroidism	Bipolar disorder bip2021 || id:ieu-b-5110	rs2988277	1	167431352	-0.0121953	0.0097	413466	0.2086	NA	T	C	TRUE	igd	NA	NA	NA	NA	NA	NA	NA
Hypothyroidism	Bipolar disorder bip2021 || id:ieu-b-5110	rs2234167	1	2494330	-0.00129916	0.0135	413466	0.9245	NA	A	G	TRUE	igd	NA	NA	NA	NA	NA	NA	NA
Hypothyroidism	Bipolar disorder bip2021 || id:ieu-b-5110	rs10917477	1	19861106	-0.00860289	0.0094	413466	0.3599	NA	G	A	TRUE	igd	NA	NA	NA	NA	NA	NA	NA
Hypothyroidism	Bipolar disorder bip2021 || id:ieu-b-5110	rs307558	3	12102273	-0.0419957	0.0116	413466	0.0002934	NA	A	G	TRUE	igd	TRUE	rs307558	rs307598	G	A	T	C
Hypothyroidism	Bipolar disorder bip2021 || id:ieu-b-5110	rs7990020	13	43049482	0.00220242	0.0094	413466	0.8119	NA	C	A	TRUE	igd	TRUE	rs7990020	rs9594768	A	C	C	A
Hypothyroidism	Bipolar disorder bip2021 || id:ieu-b-5110	rs9511151	13	24788197	-0.00639948	0.01	413466	0.523801	NA	A	G	TRUE	igd	TRUE	rs9511151	rs9511154	A	G	A	G
Hypothyroidism	Recurrent or chronic depression	rs2234167	1	2562891	0.00957409	0.0166019	NA	0.564151	NA	A	G	TRUE	igd	NA	NA	NA	NA	NA	NA	NA
Hypothyroidism	Recurrent or chronic depression	rs10917477	1	19534612	-0.00798496	0.010871	NA	0.462633	NA	G	A	TRUE	igd	NA	NA	NA	NA	NA	NA	NA
Hypothyroidism	Recurrent or chronic depression	rs114285740	1	107404651	0.0261796	0.0284797	NA	0.35797	NA	C	G	TRUE	igd	NA	NA	NA	NA	NA	NA	NA
Hypothyroidism	Recurrent or chronic depression	rs6679677	1	113761186	0.000796031	0.0152802	NA	0.958453	NA	A	C	TRUE	igd	NA	NA	NA	NA	NA	NA	NA
Hypothyroidism	Recurrent or chronic depression	rs926103	1	156815190	-0.00412237	0.0112339	NA	0.71365	NA	C	T	TRUE	igd	NA	NA	NA	NA	NA	NA	NA
Hypothyroidism	Recurrent or chronic depression	rs2988277	1	167462115	-0.0215476	0.0124728	NA	0.0840659	NA	T	C	TRUE	igd	NA	NA	NA	NA	NA	NA	NA
Hypothyroidism	Recurrent or chronic depression	rs12117927	1	236465834	0.0108305	0.0112328	NA	0.334953	NA	A	C	TRUE	igd	NA	NA	NA	NA	NA	NA	NA
Hypothyroidism	Recurrent or chronic depression	rs11675342	2	1403856	-0.0135913	0.0109507	NA	0.214555	NA	T	C	TRUE	igd	NA	NA	NA	NA	NA	NA	NA
Hypothyroidism	Recurrent or chronic depression	rs1534430	2	12504610	-0.0100419	0.0110059	NA	0.361555	NA	T	C	TRUE	igd	NA	NA	NA	NA	NA	NA	NA
Hypothyroidism	Recurrent or chronic depression	rs2111485	2	162254026	-0.00534142	0.0110331	NA	0.628296	NA	G	A	TRUE	igd	NA	NA	NA	NA	NA	NA	NA
Hypothyroidism	Recurrent or chronic depression	rs7574865	2	191099907	0.0131053	0.0128643	NA	0.308329	NA	G	T	TRUE	igd	NA	NA	NA	NA	NA	NA	NA
Hypothyroidism	Recurrent or chronic depression	rs3087243	2	203874196	-0.00411482	0.0115472	NA	0.721579	NA	A	G	TRUE	igd	NA	NA	NA	NA	NA	NA	NA
Hypothyroidism	Recurrent or chronic depression	rs13090803	3	106216106	5.80918e-05	0.0157443	NA	0.997056	NA	T	G	TRUE	igd	NA	NA	NA	NA	NA	NA	NA
Hypothyroidism	Recurrent or chronic depression	rs73192661	3	188411006	-0.0025915	0.0111647	NA	0.816449	NA	T	C	TRUE	igd	NA	NA	NA	NA	NA	NA	NA
Hypothyroidism	Recurrent or chronic depression	rs13109179	4	10725904	0.00297991	0.0109171	NA	0.784885	NA	A	G	TRUE	igd	NA	NA	NA	NA	NA	NA	NA
Hypothyroidism	Recurrent or chronic depression	rs7441808	4	26088753	-0.00865347	0.0120675	NA	0.473318	NA	G	A	TRUE	igd	NA	NA	NA	NA	NA	NA	NA
Hypothyroidism	Recurrent or chronic depression	rs4835534	4	148715236	0.00184937	0.0166946	NA	0.911794	NA	C	T	TRUE	igd	NA	NA	NA	NA	NA	NA	NA
Hypothyroidism	Recurrent or chronic depression	rs187707293	4	178726569	0.0726686	0.038819	NA	0.0612083	NA	A	T	TRUE	igd	NA	NA	NA	NA	NA	NA	NA
Hypothyroidism	Recurrent or chronic depression	rs3775291	4	186082920	-0.00283959	0.011699	NA	0.808222	NA	T	C	TRUE	igd	NA	NA	NA	NA	NA	NA	NA
Hypothyroidism	Recurrent or chronic depression	rs10075764	5	35841347	-0.00614863	0.0111253	NA	0.580488	NA	G	A	TRUE	igd	NA	NA	NA	NA	NA	NA	NA
Hypothyroidism	Recurrent or chronic depression	rs1479565	5	77248332	0.00509019	0.0110062	NA	0.643735	NA	A	G	TRUE	igd	NA	NA	NA	NA	NA	NA	NA
Hypothyroidism	Recurrent or chronic depression	rs434294	5	103263925	0.0108577	0.0116798	NA	0.352567	NA	G	A	TRUE	igd	NA	NA	NA	NA	NA	NA	NA
Hypothyroidism	Recurrent or chronic depression	rs1432806	5	109851664	0.0176958	0.0117951	NA	0.133546	NA	G	A	TRUE	igd	NA	NA	NA	NA	NA	NA	NA
Hypothyroidism	Recurrent or chronic depression	rs244685	5	134088199	-0.00323151	0.0124815	NA	0.79571	NA	G	T	TRUE	igd	NA	NA	NA	NA	NA	NA	NA
Hypothyroidism	Recurrent or chronic depression	rs9271365	6	32619017	0.023111	0.0112426	NA	0.0398153	NA	G	T	TRUE	igd	NA	NA	NA	NA	NA	NA	NA
Hypothyroidism	Recurrent or chronic depression	rs9277559	6	33088954	0.0208434	0.0136099	NA	0.12565	NA	C	T	TRUE	igd	NA	NA	NA	NA	NA	NA	NA
Hypothyroidism	Recurrent or chronic depression	rs881858	6	43838872	0.00601592	0.0117175	NA	0.607663	NA	A	G	TRUE	igd	NA	NA	NA	NA	NA	NA	NA
Hypothyroidism	Recurrent or chronic depression	rs6908626	6	90296024	0.0114922	0.0170184	NA	0.499496	NA	T	G	TRUE	igd	NA	NA	NA	NA	NA	NA	NA
Hypothyroidism	Recurrent or chronic depression	rs1364450	6	109068305	-0.00804391	0.0148045	NA	0.586894	NA	C	A	TRUE	igd	NA	NA	NA	NA	NA	NA	NA
Hypothyroidism	Recurrent or chronic depression	rs7742626	6	135811358	0.00960884	0.0146034	NA	0.510547	NA	C	T	TRUE	igd	NA	NA	NA	NA	NA	NA	NA
Hypothyroidism	Recurrent or chronic depression	rs9497965	6	148200156	-0.00274293	0.0115266	NA	0.811907	NA	T	C	TRUE	igd	NA	NA	NA	NA	NA	NA	NA
Hypothyroidism	Recurrent or chronic depression	rs1079418	6	165633546	-0.0260885	0.0123377	NA	0.0344699	NA	G	A	TRUE	igd	NA	NA	NA	NA	NA	NA	NA
Hypothyroidism	Recurrent or chronic depression	rs2247314	6	166956742	-0.00101601	0.0112682	NA	0.928155	NA	C	T	TRUE	igd	NA	NA	NA	NA	NA	NA	NA
Hypothyroidism	Recurrent or chronic depression	rs2921053	8	8462453	-0.0155096	0.0109043	NA	0.154926	NA	C	G	TRUE	igd	NA	NA	NA	NA	NA	NA	NA
Hypothyroidism	Recurrent or chronic depression	rs2445608	8	127169057	0.00707392	0.0111479	NA	0.525722	NA	A	G	TRUE	igd	NA	NA	NA	NA	NA	NA	NA
Hypothyroidism	Recurrent or chronic depression	rs853305	8	132918938	0.0050646	0.0133987	NA	0.705435	NA	C	T	TRUE	igd	NA	NA	NA	NA	NA	NA	NA
Hypothyroidism	Recurrent or chronic depression	rs911760	9	5438435	0.0058147	0.0132492	NA	0.660754	NA	A	C	TRUE	igd	NA	NA	NA	NA	NA	NA	NA
Hypothyroidism	Recurrent or chronic depression	rs10126000	9	21578618	-0.0308994	0.0115	NA	0.00721174	NA	A	C	TRUE	igd	NA	NA	NA	NA	NA	NA	NA
Hypothyroidism	Recurrent or chronic depression	rs7030280	9	97772985	0.00119032	0.0114012	NA	0.91685	NA	T	C	TRUE	igd	NA	NA	NA	NA	NA	NA	NA
Hypothyroidism	Recurrent or chronic depression	rs12379417	9	124267457	0.019402	0.0112343	NA	0.0841628	NA	A	G	TRUE	igd	NA	NA	NA	NA	NA	NA	NA
Hypothyroidism	Recurrent or chronic depression	rs3118469	10	6059166	-0.0117573	0.0112923	NA	0.297793	NA	T	A	TRUE	igd	NA	NA	NA	NA	NA	NA	NA
Hypothyroidism	Recurrent or chronic depression	rs71508903	10	62020112	-0.0223784	0.0139993	NA	0.109924	NA	T	C	TRUE	igd	NA	NA	NA	NA	NA	NA	NA
Hypothyroidism	Recurrent or chronic depression	rs4529854	10	62284216	-0.0282222	0.0121337	NA	0.0200221	NA	T	C	TRUE	igd	NA	NA	NA	NA	NA	NA	NA
Hypothyroidism	Recurrent or chronic depression	rs61877856	11	617378	0.0157595	0.012927	NA	0.222801	NA	T	C	TRUE	igd	NA	NA	NA	NA	NA	NA	NA
Hypothyroidism	Recurrent or chronic depression	rs736374	11	35245397	0.0124153	0.0113702	NA	0.274867	NA	A	G	TRUE	igd	NA	NA	NA	NA	NA	NA	NA
Hypothyroidism	Recurrent or chronic depression	rs4409785	11	95578258	0.00753057	0.0145757	NA	0.605399	NA	C	T	TRUE	igd	NA	NA	NA	NA	NA	NA	NA
Hypothyroidism	Recurrent or chronic depression	rs11171710	12	55974294	-0.0176618	0.010976	NA	0.107587	NA	A	G	TRUE	igd	NA	NA	NA	NA	NA	NA	NA
Hypothyroidism	Recurrent or chronic depression	rs12582330	12	103499163	-0.000989837	0.0116545	NA	0.932315	NA	T	G	TRUE	igd	NA	NA	NA	NA	NA	NA	NA
Hypothyroidism	Recurrent or chronic depression	rs3184504	12	111446804	-0.00602505	0.0110718	NA	0.586318	NA	C	T	TRUE	igd	NA	NA	NA	NA	NA	NA	NA
Hypothyroidism	Recurrent or chronic depression	rs9511151	13	24212438	-0.00207888	0.0114369	NA	0.855764	NA	A	G	TRUE	igd	NA	NA	NA	NA	NA	NA	NA
Hypothyroidism	Recurrent or chronic depression	rs79490353	13	28048911	0.0178949	0.0448569	NA	0.689943	NA	C	T	TRUE	igd	NA	NA	NA	NA	NA	NA	NA
Hypothyroidism	Recurrent or chronic depression	rs7990020	13	42470810	-0.000913147	0.0111991	NA	0.935014	NA	C	A	TRUE	igd	NA	NA	NA	NA	NA	NA	NA
Hypothyroidism	Recurrent or chronic depression	rs2114702	14	80938791	0.0183325	0.0132536	NA	0.166602	NA	A	T	TRUE	igd	NA	NA	NA	NA	NA	NA	NA
Hypothyroidism	Recurrent or chronic depression	rs12593201	15	38551905	0.0250408	0.0123566	NA	0.042713	NA	A	G	TRUE	igd	NA	NA	NA	NA	NA	NA	NA
Hypothyroidism	Recurrent or chronic depression	rs142997491	16	50695909	0.0524954	0.0364958	NA	0.150321	NA	G	A	TRUE	igd	NA	NA	NA	NA	NA	NA	NA
Hypothyroidism	Recurrent or chronic depression	rs61759532	17	7337072	-0.00111423	0.0139555	NA	0.936363	NA	T	C	TRUE	igd	NA	NA	NA	NA	NA	NA	NA
Hypothyroidism	Recurrent or chronic depression	rs9902341	17	42126504	-0.00319944	0.0134971	NA	0.81262	NA	T	C	TRUE	igd	NA	NA	NA	NA	NA	NA	NA
Hypothyroidism	Recurrent or chronic depression	rs7223956	17	47296478	-0.0245755	0.0155293	NA	0.11353	NA	C	T	TRUE	igd	NA	NA	NA	NA	NA	NA	NA
Hypothyroidism	Recurrent or chronic depression	rs11875260	18	79419239	-0.000977629	0.0143498	NA	0.945683	NA	G	A	TRUE	igd	NA	NA	NA	NA	NA	NA	NA
Hypothyroidism	Recurrent or chronic depression	rs10424978	19	4837545	-0.00561593	0.0110959	NA	0.612768	NA	A	C	TRUE	igd	NA	NA	NA	NA	NA	NA	NA
Hypothyroidism	Recurrent or chronic depression	rs34536443	19	10352442	0.0116412	0.0317883	NA	0.714208	NA	C	G	TRUE	igd	NA	NA	NA	NA	NA	NA	NA
Hypothyroidism	Recurrent or chronic depression	rs12984428	19	49696359	-0.0101896	0.0113042	NA	0.367377	NA	A	G	TRUE	igd	NA	NA	NA	NA	NA	NA	NA
Hypothyroidism	Recurrent or chronic depression	rs2412976	22	30171918	-0.00456788	0.0117003	NA	0.696235	NA	G	C	TRUE	igd	NA	NA	NA	NA	NA	NA	NA
Hypothyroidism	Recurrent or chronic depression	rs229528	22	37185637	-0.00862552	0.0110962	NA	0.436958	NA	T	C	TRUE	igd	NA	NA	NA	NA	NA	NA	NA
Hypothyroidism	Anxiety disorder	rs2234167	1	2562891	-0.00379723	0.0140105	NA	0.78637	NA	A	G	TRUE	igd	NA	NA	NA	NA	NA	NA	NA
Hypothyroidism	Anxiety disorder	rs10917477	1	19534612	-0.0178041	0.00916604	NA	0.0520895	NA	G	A	TRUE	igd	NA	NA	NA	NA	NA	NA	NA
Hypothyroidism	Anxiety disorder	rs114285740	1	107404651	0.0083392	0.0240264	NA	0.728528	NA	C	G	TRUE	igd	NA	NA	NA	NA	NA	NA	NA
Hypothyroidism	Anxiety disorder	rs6679677	1	113761186	-0.00373562	0.0128855	NA	0.771886	NA	A	C	TRUE	igd	NA	NA	NA	NA	NA	NA	NA
Hypothyroidism	Anxiety disorder	rs926103	1	156815190	-0.00619119	0.00947486	NA	0.513477	NA	C	T	TRUE	igd	NA	NA	NA	NA	NA	NA	NA
Hypothyroidism	Anxiety disorder	rs2988277	1	167462115	0.00327486	0.0105254	NA	0.755696	NA	T	C	TRUE	igd	NA	NA	NA	NA	NA	NA	NA
Hypothyroidism	Anxiety disorder	rs12117927	1	236465834	0.0188048	0.00946064	NA	0.0468468	NA	A	C	TRUE	igd	NA	NA	NA	NA	NA	NA	NA
Hypothyroidism	Anxiety disorder	rs11675342	2	1403856	-0.00516889	0.00924024	NA	0.575896	NA	T	C	TRUE	igd	NA	NA	NA	NA	NA	NA	NA
Hypothyroidism	Anxiety disorder	rs1534430	2	12504610	-0.0228039	0.00929165	NA	0.0141185	NA	T	C	TRUE	igd	NA	NA	NA	NA	NA	NA	NA
Hypothyroidism	Anxiety disorder	rs2111485	2	162254026	-0.00796967	0.00930683	NA	0.391818	NA	G	A	TRUE	igd	NA	NA	NA	NA	NA	NA	NA
Hypothyroidism	Anxiety disorder	rs7574865	2	191099907	-0.0114227	0.0108386	NA	0.291934	NA	G	T	TRUE	igd	NA	NA	NA	NA	NA	NA	NA
Hypothyroidism	Anxiety disorder	rs3087243	2	203874196	0.0088267	0.00974333	NA	0.364977	NA	A	G	TRUE	igd	NA	NA	NA	NA	NA	NA	NA
Hypothyroidism	Anxiety disorder	rs13090803	3	106216106	0.000153586	0.0133097	NA	0.990793	NA	T	G	TRUE	igd	NA	NA	NA	NA	NA	NA	NA
Hypothyroidism	Anxiety disorder	rs73192661	3	188411006	0.0013522	0.00942331	NA	0.885899	NA	T	C	TRUE	igd	NA	NA	NA	NA	NA	NA	NA
Hypothyroidism	Anxiety disorder	rs13109179	4	10725904	0.00541678	0.00922035	NA	0.55688	NA	A	G	TRUE	igd	NA	NA	NA	NA	NA	NA	NA
Hypothyroidism	Anxiety disorder	rs7441808	4	26088753	-0.00670296	0.010179	NA	0.510211	NA	G	A	TRUE	igd	NA	NA	NA	NA	NA	NA	NA
Hypothyroidism	Anxiety disorder	rs4835534	4	148715236	0.000671814	0.0140664	NA	0.961907	NA	C	T	TRUE	igd	NA	NA	NA	NA	NA	NA	NA
Hypothyroidism	Anxiety disorder	rs187707293	4	178726569	0.0469371	0.0327881	NA	0.152278	NA	A	T	TRUE	igd	NA	NA	NA	NA	NA	NA	NA
Hypothyroidism	Anxiety disorder	rs3775291	4	186082920	0.0156952	0.00987298	NA	0.111899	NA	T	C	TRUE	igd	NA	NA	NA	NA	NA	NA	NA
Hypothyroidism	Anxiety disorder	rs10075764	5	35841347	-0.0182259	0.00938631	NA	0.0521663	NA	G	A	TRUE	igd	NA	NA	NA	NA	NA	NA	NA
Hypothyroidism	Anxiety disorder	rs1479565	5	77248332	-0.00261419	0.00928562	NA	0.778304	NA	A	G	TRUE	igd	NA	NA	NA	NA	NA	NA	NA
Hypothyroidism	Anxiety disorder	rs434294	5	103263925	-0.00715798	0.00985296	NA	0.467545	NA	G	A	TRUE	igd	NA	NA	NA	NA	NA	NA	NA
Hypothyroidism	Anxiety disorder	rs1432806	5	109851664	0.0125737	0.00994388	NA	0.206064	NA	G	A	TRUE	igd	NA	NA	NA	NA	NA	NA	NA
Hypothyroidism	Anxiety disorder	rs244685	5	134088199	-0.00220911	0.0105377	NA	0.83395	NA	G	T	TRUE	igd	NA	NA	NA	NA	NA	NA	NA
Hypothyroidism	Anxiety disorder	rs9271365	6	32619017	0.0106114	0.00949604	NA	0.263801	NA	G	T	TRUE	igd	NA	NA	NA	NA	NA	NA	NA
Hypothyroidism	Anxiety disorder	rs9277559	6	33088954	0.0219128	0.0114558	NA	0.0557712	NA	C	T	TRUE	igd	NA	NA	NA	NA	NA	NA	NA
Hypothyroidism	Anxiety disorder	rs881858	6	43838872	0.00044831	0.00987824	NA	0.963802	NA	A	G	TRUE	igd	NA	NA	NA	NA	NA	NA	NA
Hypothyroidism	Anxiety disorder	rs6908626	6	90296024	0.00888302	0.0143614	NA	0.536224	NA	T	G	TRUE	igd	NA	NA	NA	NA	NA	NA	NA
Hypothyroidism	Anxiety disorder	rs1364450	6	109068305	0.00893937	0.0124886	NA	0.474114	NA	C	A	TRUE	igd	NA	NA	NA	NA	NA	NA	NA
Hypothyroidism	Anxiety disorder	rs7742626	6	135811358	-0.00288292	0.0122849	NA	0.814463	NA	C	T	TRUE	igd	NA	NA	NA	NA	NA	NA	NA
Hypothyroidism	Anxiety disorder	rs9497965	6	148200156	-0.00512066	0.00971845	NA	0.598263	NA	T	C	TRUE	igd	NA	NA	NA	NA	NA	NA	NA
Hypothyroidism	Anxiety disorder	rs1079418	6	165633546	-0.0046079	0.0104232	NA	0.658431	NA	G	A	TRUE	igd	NA	NA	NA	NA	NA	NA	NA
Hypothyroidism	Anxiety disorder	rs2247314	6	166956742	0.0127546	0.00950799	NA	0.17977	NA	C	T	TRUE	igd	NA	NA	NA	NA	NA	NA	NA
Hypothyroidism	Anxiety disorder	rs2921053	8	8462453	0.00960816	0.00919653	NA	0.296134	NA	C	G	TRUE	igd	NA	NA	NA	NA	NA	NA	NA
Hypothyroidism	Anxiety disorder	rs2445608	8	127169057	-0.000165771	0.00941753	NA	0.985956	NA	A	G	TRUE	igd	NA	NA	NA	NA	NA	NA	NA
Hypothyroidism	Anxiety disorder	rs853305	8	132918938	-0.0101037	0.0112866	NA	0.370685	NA	C	T	TRUE	igd	NA	NA	NA	NA	NA	NA	NA
Hypothyroidism	Anxiety disorder	rs911760	9	5438435	0.00380568	0.0111552	NA	0.732985	NA	A	C	TRUE	igd	NA	NA	NA	NA	NA	NA	NA
Hypothyroidism	Anxiety disorder	rs10126000	9	21578618	-0.0257164	0.00969145	NA	0.00796581	NA	A	C	TRUE	igd	NA	NA	NA	NA	NA	NA	NA
Hypothyroidism	Anxiety disorder	rs7030280	9	97772985	-0.00948992	0.00962015	NA	0.323906	NA	T	C	TRUE	igd	NA	NA	NA	NA	NA	NA	NA
Hypothyroidism	Anxiety disorder	rs12379417	9	124267457	0.000342397	0.00947492	NA	0.971173	NA	A	G	TRUE	igd	NA	NA	NA	NA	NA	NA	NA
Hypothyroidism	Anxiety disorder	rs3118469	10	6059166	-0.00250649	0.00953419	NA	0.792631	NA	T	A	TRUE	igd	NA	NA	NA	NA	NA	NA	NA
Hypothyroidism	Anxiety disorder	rs71508903	10	62020112	-0.0166516	0.0118444	NA	0.159765	NA	T	C	TRUE	igd	NA	NA	NA	NA	NA	NA	NA
Hypothyroidism	Anxiety disorder	rs4529854	10	62284216	-0.0136756	0.0102496	NA	0.182118	NA	T	C	TRUE	igd	NA	NA	NA	NA	NA	NA	NA
Hypothyroidism	Anxiety disorder	rs61877856	11	617378	-0.0030048	0.0109133	NA	0.78306	NA	T	C	TRUE	igd	NA	NA	NA	NA	NA	NA	NA
Hypothyroidism	Anxiety disorder	rs736374	11	35245397	0.0110001	0.00960308	NA	0.252014	NA	A	G	TRUE	igd	NA	NA	NA	NA	NA	NA	NA
Hypothyroidism	Anxiety disorder	rs4409785	11	95578258	0.00611286	0.0122905	NA	0.618932	NA	C	T	TRUE	igd	NA	NA	NA	NA	NA	NA	NA
Hypothyroidism	Anxiety disorder	rs11171710	12	55974294	-0.0127799	0.00925568	NA	0.167353	NA	A	G	TRUE	igd	NA	NA	NA	NA	NA	NA	NA
Hypothyroidism	Anxiety disorder	rs12582330	12	103499163	0.0082911	0.0098315	NA	0.39905	NA	T	G	TRUE	igd	NA	NA	NA	NA	NA	NA	NA
Hypothyroidism	Anxiety disorder	rs3184504	12	111446804	-0.000329833	0.0093322	NA	0.971806	NA	C	T	TRUE	igd	NA	NA	NA	NA	NA	NA	NA
Hypothyroidism	Anxiety disorder	rs9511151	13	24212438	0.00185092	0.00964709	NA	0.847849	NA	A	G	TRUE	igd	NA	NA	NA	NA	NA	NA	NA
Hypothyroidism	Anxiety disorder	rs79490353	13	28048911	0.0122612	0.037837	NA	0.745897	NA	C	T	TRUE	igd	NA	NA	NA	NA	NA	NA	NA
Hypothyroidism	Anxiety disorder	rs7990020	13	42470810	-8.16799e-05	0.00946786	NA	0.993117	NA	C	A	TRUE	igd	NA	NA	NA	NA	NA	NA	NA
Hypothyroidism	Anxiety disorder	rs2114702	14	80938791	0.0097922	0.0111827	NA	0.381215	NA	A	T	TRUE	igd	NA	NA	NA	NA	NA	NA	NA
Hypothyroidism	Anxiety disorder	rs12593201	15	38551905	0.00685597	0.0104235	NA	0.510703	NA	A	G	TRUE	igd	NA	NA	NA	NA	NA	NA	NA
Hypothyroidism	Anxiety disorder	rs142997491	16	50695909	0.0319457	0.0310089	NA	0.302912	NA	G	A	TRUE	igd	NA	NA	NA	NA	NA	NA	NA
Hypothyroidism	Anxiety disorder	rs61759532	17	7337072	0.0101424	0.0117436	NA	0.38778	NA	T	C	TRUE	igd	NA	NA	NA	NA	NA	NA	NA
Hypothyroidism	Anxiety disorder	rs9902341	17	42126504	0.0208554	0.011362	NA	0.0664278	NA	T	C	TRUE	igd	NA	NA	NA	NA	NA	NA	NA
Hypothyroidism	Anxiety disorder	rs7223956	17	47296478	0.00291361	0.0130849	NA	0.823792	NA	C	T	TRUE	igd	NA	NA	NA	NA	NA	NA	NA
Hypothyroidism	Anxiety disorder	rs11875260	18	79419239	-0.00496812	0.0121122	NA	0.681678	NA	G	A	TRUE	igd	NA	NA	NA	NA	NA	NA	NA
Hypothyroidism	Anxiety disorder	rs10424978	19	4837545	0.0166253	0.00937373	NA	0.0761272	NA	A	C	TRUE	igd	NA	NA	NA	NA	NA	NA	NA
Hypothyroidism	Anxiety disorder	rs34536443	19	10352442	-0.0194455	0.026826	NA	0.468527	NA	C	G	TRUE	igd	NA	NA	NA	NA	NA	NA	NA
Hypothyroidism	Anxiety disorder	rs12984428	19	49696359	-0.00272361	0.00952883	NA	0.775009	NA	A	G	TRUE	igd	NA	NA	NA	NA	NA	NA	NA
Hypothyroidism	Anxiety disorder	rs2412976	22	30171918	0.00474608	0.0098596	NA	0.630256	NA	G	C	TRUE	igd	NA	NA	NA	NA	NA	NA	NA
Hypothyroidism	Anxiety disorder	rs229528	22	37185637	-0.00557322	0.00936647	NA	0.551831	NA	T	C	TRUE	igd	NA	NA	NA	NA	NA	NA	NA
Autoimmune thyroiditis	Major depressive disorder || id:ebi-a-GCST90086058	rs111463024	16	62387805	0.019813	0.0658766	56637	0.763157	NA	T	C	TRUE	igd	NA	NA	NA	NA	NA	NA	NA
Autoimmune thyroiditis	Major depressive disorder || id:ebi-a-GCST90086058	rs10035188	5	178594647	-0.00990699	0.0349557	56637	0.765269	NA	T	C	TRUE	igd	NA	NA	NA	NA	NA	NA	NA
Autoimmune thyroiditis	Major depressive disorder || id:ebi-a-GCST90086058	rs9271365	6	32586794	0.0152143	0.027114	56637	0.574511	NA	G	T	TRUE	igd	NA	NA	NA	NA	NA	NA	NA
Autoimmune thyroiditis	Major depressive disorder || id:ebi-a-GCST90086058	rs112241357	5	35043499	0.0137045	0.0404864	56637	0.735258	NA	A	G	TRUE	igd	NA	NA	NA	NA	NA	NA	NA
Autoimmune thyroiditis	Major depressive disorder || id:ebi-a-GCST90086058	rs13059643	3	72999544	0.00935596	0.0270019	56637	0.729075	NA	G	A	TRUE	igd	NA	NA	NA	NA	NA	NA	NA
Autoimmune thyroiditis	Major depressive disorder || id:ebi-a-GCST90086058	rs9532493	13	40624263	0.180854	0.0819202	56637	0.0304236	NA	C	T	TRUE	igd	NA	NA	NA	NA	NA	NA	NA
Autoimmune thyroiditis	Major depressive disorder || id:ebi-a-GCST90086058	rs2476601	1	114377568	-0.19945	0.122287	56637	0.110754	NA	G	A	TRUE	igd	NA	NA	NA	NA	NA	NA	NA
Autoimmune thyroiditis	Major depressive disorder || id:ebi-a-GCST90086058	rs73176983	22	50002290	-0.00084721	0.0611989	56637	0.985031	NA	C	T	TRUE	igd	TRUE	rs73176983	rs73177000	C	T	C	T
Autoimmune thyroiditis	Bipolar disorder bip2021 || id:ieu-b-5110	rs112241357	5	35043499	-0.0170046	0.0208	413466	0.4129	NA	A	G	TRUE	igd	NA	NA	NA	NA	NA	NA	NA
Autoimmune thyroiditis	Bipolar disorder bip2021 || id:ieu-b-5110	rs9271365	6	32586794	-0.0364958	0.0106	413466	0.000590595	NA	G	T	TRUE	igd	NA	NA	NA	NA	NA	NA	NA
Autoimmune thyroiditis	Bipolar disorder bip2021 || id:ieu-b-5110	rs9532493	13	40624263	-0.0670042	0.0635	413466	0.2914	NA	C	T	TRUE	igd	NA	NA	NA	NA	NA	NA	NA
Autoimmune thyroiditis	Bipolar disorder bip2021 || id:ieu-b-5110	rs2476601	1	114377568	0.0075988	0.0153	413466	0.6188	NA	G	A	TRUE	igd	NA	NA	NA	NA	NA	NA	NA
Autoimmune thyroiditis	Bipolar disorder bip2021 || id:ieu-b-5110	rs10035188	5	178594647	0.00220242	0.0165	413466	0.8947	NA	T	C	TRUE	igd	NA	NA	NA	NA	NA	NA	NA
Autoimmune thyroiditis	Bipolar disorder bip2021 || id:ieu-b-5110	rs111463024	16	62387805	-0.00509699	0.0367	413466	0.8903	NA	T	C	TRUE	igd	NA	NA	NA	NA	NA	NA	NA
Autoimmune thyroiditis	Bipolar disorder bip2021 || id:ieu-b-5110	rs13059643	3	72999904	0.0041988	0.0122	413466	0.729001	NA	G	A	TRUE	igd	TRUE	rs13059643	rs6807538	G	A	T	C
Autoimmune thyroiditis	Bipolar disorder bip2021 || id:ieu-b-5110	rs73176983	22	50002290	0.0166986	0.0279	413466	0.5481	NA	C	T	TRUE	igd	TRUE	rs73176983	rs73177000	C	T	C	T
Autoimmune thyroiditis	Recurrent or chronic depression	rs2476601	1	113834946	-0.00142914	0.0151873	NA	0.925029	NA	G	A	TRUE	igd	NA	NA	NA	NA	NA	NA	NA
Autoimmune thyroiditis	Recurrent or chronic depression	rs13059643	3	72950393	0.0421804	0.015376	NA	0.00608331	NA	G	A	TRUE	igd	NA	NA	NA	NA	NA	NA	NA
Autoimmune thyroiditis	Recurrent or chronic depression	rs112241357	5	35043394	0.0251009	0.029683	NA	0.397758	NA	A	G	TRUE	igd	NA	NA	NA	NA	NA	NA	NA
Autoimmune thyroiditis	Recurrent or chronic depression	rs10035188	5	179167646	0.0115354	0.0217789	NA	0.596348	NA	T	C	TRUE	igd	NA	NA	NA	NA	NA	NA	NA
Autoimmune thyroiditis	Recurrent or chronic depression	rs9271365	6	32619017	0.023111	0.0112426	NA	0.0398153	NA	G	T	TRUE	igd	NA	NA	NA	NA	NA	NA	NA
Autoimmune thyroiditis	Recurrent or chronic depression	rs9532493	13	40050126	0.0423383	0.041458	NA	0.307144	NA	C	T	TRUE	igd	NA	NA	NA	NA	NA	NA	NA
Autoimmune thyroiditis	Recurrent or chronic depression	rs111463024	16	62353901	0.0590705	0.0411162	NA	0.150812	NA	T	C	TRUE	igd	NA	NA	NA	NA	NA	NA	NA
Autoimmune thyroiditis	Recurrent or chronic depression	rs73176983	22	49586661	0.0667812	0.0290306	NA	0.0214274	NA	C	T	TRUE	igd	NA	NA	NA	NA	NA	NA	NA
Autoimmune thyroiditis	Anxiety disorder	rs2476601	1	113834946	0.00321574	0.0128102	NA	0.801791	NA	G	A	TRUE	igd	NA	NA	NA	NA	NA	NA	NA
Autoimmune thyroiditis	Anxiety disorder	rs13059643	3	72950393	-0.00961587	0.0131097	NA	0.463258	NA	G	A	TRUE	igd	NA	NA	NA	NA	NA	NA	NA
Autoimmune thyroiditis	Anxiety disorder	rs112241357	5	35043394	-0.026897	0.0250474	NA	0.282892	NA	A	G	TRUE	igd	NA	NA	NA	NA	NA	NA	NA
Autoimmune thyroiditis	Anxiety disorder	rs10035188	5	179167646	0.00719478	0.0183412	NA	0.694856	NA	T	C	TRUE	igd	NA	NA	NA	NA	NA	NA	NA
Autoimmune thyroiditis	Anxiety disorder	rs9271365	6	32619017	0.0106114	0.00949604	NA	0.263801	NA	G	T	TRUE	igd	NA	NA	NA	NA	NA	NA	NA
Autoimmune thyroiditis	Anxiety disorder	rs9532493	13	40050126	0.0695254	0.0350572	NA	0.0473456	NA	C	T	TRUE	igd	NA	NA	NA	NA	NA	NA	NA
Autoimmune thyroiditis	Anxiety disorder	rs111463024	16	62353901	-0.00376173	0.0344497	NA	0.913048	NA	T	C	TRUE	igd	NA	NA	NA	NA	NA	NA	NA
Autoimmune thyroiditis	Anxiety disorder	rs73176983	22	49586661	0.0616426	0.0244063	NA	0.0115473	NA	C	T	TRUE	igd	NA	NA	NA	NA	NA	NA	NA
Nontoxic single thyroid nodule	Major depressive disorder || id:ebi-a-GCST90086058	rs116056922	2	78927401	0.0317707	0.0352306	56637	0.368364	NA	T	C	TRUE	igd	NA	NA	NA	NA	NA	NA	NA
Nontoxic single thyroid nodule	Major depressive disorder || id:ebi-a-GCST90086058	rs10200136	2	167092252	-0.00855145	0.0428686	56637	0.841757	NA	G	A	TRUE	igd	NA	NA	NA	NA	NA	NA	NA
Nontoxic single thyroid nodule	Major depressive disorder || id:ebi-a-GCST90086058	rs2338441	2	28784774	-0.475629	0.309912	56637	0.144151	NA	C	T	TRUE	igd	NA	NA	NA	NA	NA	NA	NA
Nontoxic single thyroid nodule	Major depressive disorder || id:ebi-a-GCST90086058	rs420257	7	94033112	-0.0196005	0.0420797	56637	0.641987	NA	T	C	TRUE	igd	NA	NA	NA	NA	NA	NA	NA
Nontoxic single thyroid nodule	Major depressive disorder || id:ebi-a-GCST90086058	rs62567680	9	38721287	0.049862	0.0409587	56637	0.224277	NA	T	C	TRUE	igd	NA	NA	NA	NA	NA	NA	NA
Nontoxic single thyroid nodule	Major depressive disorder || id:ebi-a-GCST90086058	rs10968140	9	27833028	-0.029754	0.0258399	56637	0.249856	NA	T	C	TRUE	igd	NA	NA	NA	NA	NA	NA	NA
Nontoxic single thyroid nodule	Major depressive disorder || id:ebi-a-GCST90086058	rs10512343	9	108839164	-0.0111039	0.0256422	56637	0.664924	NA	A	G	TRUE	igd	NA	NA	NA	NA	NA	NA	NA
Nontoxic single thyroid nodule	Major depressive disorder || id:ebi-a-GCST90086058	rs74659136	8	43388654	0.0712607	0.0492763	56637	0.15108	NA	A	G	TRUE	igd	NA	NA	NA	NA	NA	NA	NA
Nontoxic single thyroid nodule	Major depressive disorder || id:ebi-a-GCST90086058	rs143507155	15	101522366	0.0302892	0.0808978	56637	0.709022	NA	G	C	TRUE	igd	NA	NA	NA	NA	NA	NA	NA
Nontoxic single thyroid nodule	Major depressive disorder || id:ebi-a-GCST90086058	rs67352507	18	56663066	-0.0199923	0.0289223	56637	0.488854	NA	T	G	TRUE	igd	NA	NA	NA	NA	NA	NA	NA
Nontoxic single thyroid nodule	Major depressive disorder || id:ebi-a-GCST90086058	rs16949592	16	79157754	0.0280294	0.0257781	56637	0.277166	NA	C	T	TRUE	igd	NA	NA	NA	NA	NA	NA	NA
Nontoxic single thyroid nodule	Major depressive disorder || id:ebi-a-GCST90086058	rs5760769	22	25368401	-0.00406994	0.0287051	56637	0.887219	NA	G	A	TRUE	igd	NA	NA	NA	NA	NA	NA	NA
Nontoxic single thyroid nodule	Major depressive disorder || id:ebi-a-GCST90086058	rs205436	16	28086870	0.0196653	0.0339496	56637	0.558519	NA	A	G	TRUE	igd	NA	NA	NA	NA	NA	NA	NA
Nontoxic single thyroid nodule	Major depressive disorder || id:ebi-a-GCST90086058	rs135913	22	44794514	-0.173718	0.140684	56637	0.220848	NA	C	T	TRUE	igd	NA	NA	NA	NA	NA	NA	NA
Nontoxic single thyroid nodule	Major depressive disorder || id:ebi-a-GCST90086058	rs3829265	11	12270932	-0.000563296	0.0410799	56637	0.988131	NA	G	A	TRUE	igd	NA	NA	NA	NA	NA	NA	NA
Nontoxic single thyroid nodule	Major depressive disorder || id:ebi-a-GCST90086058	rs76227000	16	52945376	0.00953173	0.0342403	56637	0.780737	NA	T	A	TRUE	igd	NA	NA	NA	NA	NA	NA	NA
Nontoxic single thyroid nodule	Major depressive disorder || id:ebi-a-GCST90086058	rs73112049	12	54191938	0.0160686	0.0343498	56637	0.640277	NA	G	A	TRUE	igd	NA	NA	NA	NA	NA	NA	NA
Nontoxic single thyroid nodule	Major depressive disorder || id:ebi-a-GCST90086058	rs1169145	14	36630318	-0.0218526	0.0403829	56637	0.589181	NA	G	A	TRUE	igd	NA	NA	NA	NA	NA	NA	NA
Nontoxic single thyroid nodule	Major depressive disorder || id:ebi-a-GCST90086058	rs2284999	14	62186478	-0.144603	0.114752	56637	0.214997	NA	T	C	TRUE	igd	NA	NA	NA	NA	NA	NA	NA
Nontoxic single thyroid nodule	Major depressive disorder || id:ebi-a-GCST90086058	rs384621	5	2627883	0.049741	0.0453006	56637	0.255056	NA	G	C	TRUE	igd	NA	NA	NA	NA	NA	NA	NA
Nontoxic single thyroid nodule	Major depressive disorder || id:ebi-a-GCST90086058	rs11681599	2	30426437	0.028947	0.166867	56637	0.861263	NA	A	G	TRUE	igd	NA	NA	NA	NA	NA	NA	NA
Nontoxic single thyroid nodule	Major depressive disorder || id:ebi-a-GCST90086058	rs72714698	4	135990281	0.0432519	0.0394221	56637	0.274485	NA	C	T	TRUE	igd	NA	NA	NA	NA	NA	NA	NA
Nontoxic single thyroid nodule	Major depressive disorder || id:ebi-a-GCST90086058	rs143953977	7	14204639	0.036834	0.0620502	56637	0.553202	NA	T	C	TRUE	igd	NA	NA	NA	NA	NA	NA	NA
Nontoxic single thyroid nodule	Major depressive disorder || id:ebi-a-GCST90086058	rs74927955	7	111242652	-0.022156	0.0476526	56637	0.640925	NA	A	G	TRUE	igd	NA	NA	NA	NA	NA	NA	NA
Nontoxic single thyroid nodule	Major depressive disorder || id:ebi-a-GCST90086058	rs7192598	16	60403477	-0.0231452	0.0260344	56637	0.3743	NA	C	T	TRUE	igd	NA	NA	NA	NA	NA	NA	NA
Nontoxic single thyroid nodule	Major depressive disorder || id:ebi-a-GCST90086058	rs11880705	19	56754906	0.0119437	0.0346674	56637	0.72892	NA	T	C	TRUE	igd	NA	NA	NA	NA	NA	NA	NA
Nontoxic single thyroid nodule	Major depressive disorder || id:ebi-a-GCST90086058	rs3864517	7	149953136	0.0239276	0.0944255	56637	0.758777	NA	G	A	TRUE	igd	NA	NA	NA	NA	NA	NA	NA
Nontoxic single thyroid nodule	Major depressive disorder || id:ebi-a-GCST90086058	rs12417928	11	119064558	0.0683102	0.0483617	56637	0.151446	NA	A	G	TRUE	igd	NA	NA	NA	NA	NA	NA	NA
Nontoxic single thyroid nodule	Major depressive disorder || id:ebi-a-GCST90086058	rs72643284	8	42489412	0.0709847	0.0603279	56637	0.239926	NA	T	C	TRUE	igd	NA	NA	NA	NA	NA	NA	NA
Nontoxic single thyroid nodule	Major depressive disorder || id:ebi-a-GCST90086058	rs1966989	12	98604156	0.0159606	0.0308006	56637	0.603832	NA	C	G	TRUE	igd	NA	NA	NA	NA	NA	NA	NA
Nontoxic single thyroid nodule	Major depressive disorder || id:ebi-a-GCST90086058	rs62520150	8	119132303	-0.0606361	0.104057	56637	0.557232	NA	A	G	TRUE	igd	NA	NA	NA	NA	NA	NA	NA
Nontoxic single thyroid nodule	Major depressive disorder || id:ebi-a-GCST90086058	rs80076019	18	26688546	-0.0641101	0.123792	56637	0.601262	NA	C	A	TRUE	igd	NA	NA	NA	NA	NA	NA	NA
Nontoxic single thyroid nodule	Major depressive disorder || id:ebi-a-GCST90086058	rs17464401	1	90661566	-0.0432474	0.0277294	56637	0.118087	NA	C	A	TRUE	igd	NA	NA	NA	NA	NA	NA	NA
Nontoxic single thyroid nodule	Major depressive disorder || id:ebi-a-GCST90086058	rs867275	1	177930096	0.00468579	0.0255963	56637	0.854681	NA	C	T	TRUE	igd	NA	NA	NA	NA	NA	NA	NA
Nontoxic single thyroid nodule	Major depressive disorder || id:ebi-a-GCST90086058	rs4233292	1	23080351	-0.184214	0.163984	56637	0.267145	NA	A	G	TRUE	igd	NA	NA	NA	NA	NA	NA	NA
Nontoxic single thyroid nodule	Major depressive disorder || id:ebi-a-GCST90086058	rs884462	5	163377326	0.0101652	0.037057	56637	0.784032	NA	A	G	TRUE	igd	NA	NA	NA	NA	NA	NA	NA
Nontoxic single thyroid nodule	Major depressive disorder || id:ebi-a-GCST90086058	rs4761573	12	94487962	0.0128163	0.0306755	56637	0.675787	NA	G	A	TRUE	igd	NA	NA	NA	NA	NA	NA	NA
Nontoxic single thyroid nodule	Major depressive disorder || id:ebi-a-GCST90086058	rs12456095	18	6446209	0.0406073	0.0263004	56637	0.123096	NA	A	G	TRUE	igd	NA	NA	NA	NA	NA	NA	NA
Nontoxic single thyroid nodule	Major depressive disorder || id:ebi-a-GCST90086058	rs2621165	18	475530	-0.0389534	0.0617719	56637	0.529809	NA	C	A	TRUE	igd	NA	NA	NA	NA	NA	NA	NA
Nontoxic single thyroid nodule	Major depressive disorder || id:ebi-a-GCST90086058	rs10134550	14	71340402	0.00194487	0.0274319	56637	0.935124	NA	G	A	TRUE	igd	NA	NA	NA	NA	NA	NA	NA
Nontoxic single thyroid nodule	Major depressive disorder || id:ebi-a-GCST90086058	rs143268232	7	110792618	0.0564875	0.0568579	56637	0.318857	NA	A	C	TRUE	igd	NA	NA	NA	NA	NA	NA	NA
Nontoxic single thyroid nodule	Major depressive disorder || id:ebi-a-GCST90086058	rs62477557	8	1843912	0.0109397	0.0264707	56637	0.677897	NA	A	G	TRUE	igd	NA	NA	NA	NA	NA	NA	NA
Nontoxic single thyroid nodule	Major depressive disorder || id:ebi-a-GCST90086058	rs4338740	15	49735297	0.00667249	0.0253878	56637	0.7927	NA	C	T	TRUE	igd	NA	NA	NA	NA	NA	NA	NA
Nontoxic single thyroid nodule	Major depressive disorder || id:ebi-a-GCST90086058	rs73157087	3	149796437	-0.00716236	0.0297097	56637	0.809411	NA	G	A	TRUE	igd	NA	NA	NA	NA	NA	NA	NA
Nontoxic single thyroid nodule	Major depressive disorder || id:ebi-a-GCST90086058	rs61862924	10	132650776	-0.0179701	0.0295068	56637	0.540021	NA	G	A	TRUE	igd	NA	NA	NA	NA	NA	NA	NA
Nontoxic single thyroid nodule	Major depressive disorder || id:ebi-a-GCST90086058	rs10790095	11	98372503	0.0357439	0.0353969	56637	0.311127	NA	C	G	TRUE	igd	NA	NA	NA	NA	NA	NA	NA
Nontoxic single thyroid nodule	Major depressive disorder || id:ebi-a-GCST90086058	rs2251739	15	54249719	0.0380015	0.0312989	56637	0.225942	NA	T	A	TRUE	igd	NA	NA	NA	NA	NA	NA	NA
Nontoxic single thyroid nodule	Major depressive disorder || id:ebi-a-GCST90086058	rs11876268	18	8553598	-0.0112133	0.0341345	56637	0.742306	NA	T	C	TRUE	igd	NA	NA	NA	NA	NA	NA	NA
Nontoxic single thyroid nodule	Major depressive disorder || id:ebi-a-GCST90086058	rs11579369	1	45507115	-0.00044536	0.0738702	56637	0.994394	NA	T	C	TRUE	igd	NA	NA	NA	NA	NA	NA	NA
Nontoxic single thyroid nodule	Major depressive disorder || id:ebi-a-GCST90086058	rs117331874	13	111005704	0.0509981	0.0764431	56637	0.495782	NA	T	G	TRUE	igd	NA	NA	NA	NA	NA	NA	NA
Nontoxic single thyroid nodule	Major depressive disorder || id:ebi-a-GCST90086058	rs74816366	14	102001138	0.0336536	0.0374363	56637	0.360547	NA	A	G	TRUE	igd	NA	NA	NA	NA	NA	NA	NA
Nontoxic single thyroid nodule	Major depressive disorder || id:ebi-a-GCST90086058	rs35104917	1	170351392	0.0145579	0.0475379	56637	0.757872	NA	T	C	TRUE	igd	NA	NA	NA	NA	NA	NA	NA
Nontoxic single thyroid nodule	Major depressive disorder || id:ebi-a-GCST90086058	rs9628986	1	99956800	0.0264728	0.0258088	56637	0.304523	NA	T	G	TRUE	igd	NA	NA	NA	NA	NA	NA	NA
Nontoxic single thyroid nodule	Major depressive disorder || id:ebi-a-GCST90086058	rs4685795	3	534896	-0.0615189	0.0274384	56637	0.0253665	NA	G	C	TRUE	igd	NA	NA	NA	NA	NA	NA	NA
Nontoxic single thyroid nodule	Major depressive disorder || id:ebi-a-GCST90086058	rs138738694	3	111608035	0.0779148	0.0806258	56637	0.336552	NA	G	A	TRUE	igd	NA	NA	NA	NA	NA	NA	NA
Nontoxic single thyroid nodule	Major depressive disorder || id:ebi-a-GCST90086058	rs7518343	1	163659603	-0.00975499	0.0366268	56637	0.789805	NA	T	C	TRUE	igd	NA	NA	NA	NA	NA	NA	NA
Nontoxic single thyroid nodule	Major depressive disorder || id:ebi-a-GCST90086058	rs17388591	2	7611948	-0.0223514	0.0279037	56637	0.422592	NA	A	C	TRUE	igd	NA	NA	NA	NA	NA	NA	NA
Nontoxic single thyroid nodule	Major depressive disorder || id:ebi-a-GCST90086058	rs77589906	5	35832776	-0.014628	0.0523797	56637	0.779643	NA	T	C	TRUE	igd	NA	NA	NA	NA	NA	NA	NA
Nontoxic single thyroid nodule	Major depressive disorder || id:ebi-a-GCST90086058	rs115319324	5	143055133	0.0446113	0.0891793	56637	0.618733	NA	G	A	TRUE	igd	NA	NA	NA	NA	NA	NA	NA
Nontoxic single thyroid nodule	Major depressive disorder || id:ebi-a-GCST90086058	rs257218	5	97379184	0.0406806	0.0262998	56637	0.12125	NA	T	C	TRUE	igd	NA	NA	NA	NA	NA	NA	NA
Nontoxic single thyroid nodule	Major depressive disorder || id:ebi-a-GCST90086058	rs72827457	17	54109039	-0.0399182	0.0762505	56637	0.576992	NA	A	G	TRUE	igd	NA	NA	NA	NA	NA	NA	NA
Nontoxic single thyroid nodule	Major depressive disorder || id:ebi-a-GCST90086058	rs8137004	22	20783721	-0.0168007	0.0335293	56637	0.600813	NA	T	C	TRUE	igd	NA	NA	NA	NA	NA	NA	NA
Nontoxic single thyroid nodule	Major depressive disorder || id:ebi-a-GCST90086058	rs4812597	20	41051173	0.0547744	0.0294383	56637	0.0619099	NA	G	A	TRUE	igd	NA	NA	NA	NA	NA	NA	NA
Nontoxic single thyroid nodule	Major depressive disorder || id:ebi-a-GCST90086058	rs73159816	12	128870828	-0.0123346	0.0293288	56637	0.66963	NA	A	G	TRUE	igd	NA	NA	NA	NA	NA	NA	NA
Nontoxic single thyroid nodule	Major depressive disorder || id:ebi-a-GCST90086058	rs8070220	17	77437322	0.0221328	0.0392961	56637	0.564248	NA	A	G	TRUE	igd	NA	NA	NA	NA	NA	NA	NA
Nontoxic single thyroid nodule	Major depressive disorder || id:ebi-a-GCST90086058	rs11198795	10	120890745	0.0220352	0.031619	56637	0.484208	NA	A	T	TRUE	igd	NA	NA	NA	NA	NA	NA	NA
Nontoxic single thyroid nodule	Bipolar disorder bip2021 || id:ieu-b-5110	rs17388591	2	7611948	0.0213973	0.0129	413466	0.0980799	NA	A	C	TRUE	igd	NA	NA	NA	NA	NA	NA	NA
Nontoxic single thyroid nodule	Bipolar disorder bip2021 || id:ieu-b-5110	rs35104917	1	170351392	-0.0278972	0.0254	413466	0.272	NA	T	C	TRUE	igd	NA	NA	NA	NA	NA	NA	NA
Nontoxic single thyroid nodule	Bipolar disorder bip2021 || id:ieu-b-5110	rs12417928	11	119064558	0.0154995	0.0221	413466	0.4823	NA	A	G	TRUE	igd	NA	NA	NA	NA	NA	NA	NA
Nontoxic single thyroid nodule	Bipolar disorder bip2021 || id:ieu-b-5110	rs4338740	15	49735297	0.00020002	0.0105	413466	0.9817	NA	C	T	TRUE	igd	NA	NA	NA	NA	NA	NA	NA
Nontoxic single thyroid nodule	Bipolar disorder bip2021 || id:ieu-b-5110	rs2251739	15	54249719	0.000500125	0.0151	413466	0.9757	NA	T	A	TRUE	igd	NA	NA	NA	NA	NA	NA	NA
Nontoxic single thyroid nodule	Bipolar disorder bip2021 || id:ieu-b-5110	rs72827457	17	54109039	-0.0489044	0.0376	413466	0.1941	NA	A	G	TRUE	igd	NA	NA	NA	NA	NA	NA	NA
Nontoxic single thyroid nodule	Bipolar disorder bip2021 || id:ieu-b-5110	rs4685795	3	534896	0.0159973	0.0094	413466	0.0898607	NA	G	C	TRUE	igd	NA	NA	NA	NA	NA	NA	NA
Nontoxic single thyroid nodule	Bipolar disorder bip2021 || id:ieu-b-5110	rs143953977	7	14204639	0.0544984	0.0298	413466	0.0676893	NA	T	C	TRUE	igd	NA	NA	NA	NA	NA	NA	NA
Nontoxic single thyroid nodule	Bipolar disorder bip2021 || id:ieu-b-5110	rs74659136	8	43388654	-0.0712969	0.034	413466	0.0357998	NA	A	G	TRUE	igd	NA	NA	NA	NA	NA	NA	NA
Nontoxic single thyroid nodule	Bipolar disorder bip2021 || id:ieu-b-5110	rs10512343	9	108839164	0.00210221	0.0111	413466	0.8514	NA	A	G	TRUE	igd	NA	NA	NA	NA	NA	NA	NA
Nontoxic single thyroid nodule	Bipolar disorder bip2021 || id:ieu-b-5110	rs3829265	11	12270932	-0.00239712	0.0188	413466	0.8963	NA	G	A	TRUE	igd	NA	NA	NA	NA	NA	NA	NA
Nontoxic single thyroid nodule	Bipolar disorder bip2021 || id:ieu-b-5110	rs2621165	18	475530	-0.0214973	0.0119	413466	0.0720692	NA	C	A	TRUE	igd	NA	NA	NA	NA	NA	NA	NA
Nontoxic single thyroid nodule	Bipolar disorder bip2021 || id:ieu-b-5110	rs74816366	14	102001138	-0.00720399	0.018	413466	0.6901	NA	A	G	TRUE	igd	NA	NA	NA	NA	NA	NA	NA
Nontoxic single thyroid nodule	Bipolar disorder bip2021 || id:ieu-b-5110	rs62567680	9	38721287	-0.0189003	0.0214	413466	0.3771	NA	T	C	TRUE	igd	NA	NA	NA	NA	NA	NA	NA
Nontoxic single thyroid nodule	Bipolar disorder bip2021 || id:ieu-b-5110	rs420257	7	94033112	-0.0171029	0.0101	413466	0.0906609	NA	T	C	TRUE	igd	NA	NA	NA	NA	NA	NA	NA
Nontoxic single thyroid nodule	Bipolar disorder bip2021 || id:ieu-b-5110	rs257218	5	97379184	-0.00689617	0.01	413466	0.4899	NA	T	C	TRUE	igd	NA	NA	NA	NA	NA	NA	NA
Nontoxic single thyroid nodule	Bipolar disorder bip2021 || id:ieu-b-5110	rs73112049	12	54191938	-0.0332994	0.0177	413466	0.0597599	NA	G	A	TRUE	igd	NA	NA	NA	NA	NA	NA	NA
Nontoxic single thyroid nodule	Bipolar disorder bip2021 || id:ieu-b-5110	rs72714698	4	135990281	0.00839514	0.0199	413466	0.674899	NA	C	T	TRUE	igd	NA	NA	NA	NA	NA	NA	NA
Nontoxic single thyroid nodule	Bipolar disorder bip2021 || id:ieu-b-5110	rs10134550	14	71340402	-0.00259663	0.0118	413466	0.8255	NA	G	A	TRUE	igd	NA	NA	NA	NA	NA	NA	NA
Nontoxic single thyroid nodule	Bipolar disorder bip2021 || id:ieu-b-5110	rs117331874	13	111005704	-0.0392976	0.04	413466	0.3253	NA	T	G	TRUE	igd	NA	NA	NA	NA	NA	NA	NA
Nontoxic single thyroid nodule	Bipolar disorder bip2021 || id:ieu-b-5110	rs73157087	3	149796437	0.0170953	0.0144	413466	0.2344	NA	G	A	TRUE	igd	NA	NA	NA	NA	NA	NA	NA
Nontoxic single thyroid nodule	Bipolar disorder bip2021 || id:ieu-b-5110	rs11579369	1	45507115	-0.0336959	0.0505	413466	0.5052	NA	T	C	TRUE	igd	NA	NA	NA	NA	NA	NA	NA
Nontoxic single thyroid nodule	Bipolar disorder bip2021 || id:ieu-b-5110	rs4233292	1	23080351	0.026498	0.0183	413466	0.1466	NA	A	G	TRUE	igd	NA	NA	NA	NA	NA	NA	NA
Nontoxic single thyroid nodule	Bipolar disorder bip2021 || id:ieu-b-5110	rs8137004	22	20783721	-0.00259663	0.0151	413466	0.8614	NA	T	C	TRUE	igd	NA	NA	NA	NA	NA	NA	NA
Nontoxic single thyroid nodule	Bipolar disorder bip2021 || id:ieu-b-5110	rs2284999	14	62186478	0.023801	0.0165	413466	0.1503	NA	T	C	TRUE	igd	NA	NA	NA	NA	NA	NA	NA
Nontoxic single thyroid nodule	Bipolar disorder bip2021 || id:ieu-b-5110	rs1169145	14	36630318	-0.00630011	0.0099	413466	0.5252	NA	G	A	TRUE	igd	NA	NA	NA	NA	NA	NA	NA
Nontoxic single thyroid nodule	Bipolar disorder bip2021 || id:ieu-b-5110	rs11198795	10	120890745	0.00439966	0.0094	413466	0.6385	NA	A	T	TRUE	igd	NA	NA	NA	NA	NA	NA	NA
Nontoxic single thyroid nodule	Bipolar disorder bip2021 || id:ieu-b-5110	rs8070220	17	77437322	-0.00539542	0.0096	413466	0.5714	NA	A	G	TRUE	igd	NA	NA	NA	NA	NA	NA	NA
Nontoxic single thyroid nodule	Bipolar disorder bip2021 || id:ieu-b-5110	rs12456095	18	6446209	-0.00750179	0.0123	413466	0.5439	NA	A	G	TRUE	igd	NA	NA	NA	NA	NA	NA	NA
Nontoxic single thyroid nodule	Bipolar disorder bip2021 || id:ieu-b-5110	rs67352507	18	56663066	-0.00119928	0.0134	413466	0.9292	NA	T	G	TRUE	igd	NA	NA	NA	NA	NA	NA	NA
Nontoxic single thyroid nodule	Bipolar disorder bip2021 || id:ieu-b-5110	rs11880705	19	56754906	0.00700447	0.0171	413466	0.685001	NA	T	C	TRUE	igd	NA	NA	NA	NA	NA	NA	NA
Nontoxic single thyroid nodule	Bipolar disorder bip2021 || id:ieu-b-5110	rs867275	1	177930096	-0.00870203	0.0104	413466	0.4015	NA	C	T	TRUE	igd	NA	NA	NA	NA	NA	NA	NA
Nontoxic single thyroid nodule	Bipolar disorder bip2021 || id:ieu-b-5110	rs10200136	2	167092252	0.0227979	0.0226	413466	0.3137	NA	G	A	TRUE	igd	NA	NA	NA	NA	NA	NA	NA
Nontoxic single thyroid nodule	Bipolar disorder bip2021 || id:ieu-b-5110	rs139990698	6	167880785	0.0349953	0.0177	413466	0.0476102	NA	T	C	TRUE	igd	NA	NA	NA	NA	NA	NA	NA
Nontoxic single thyroid nodule	Bipolar disorder bip2021 || id:ieu-b-5110	rs115319324	5	143055133	0.054604	0.048	413466	0.2546	NA	G	A	TRUE	igd	NA	NA	NA	NA	NA	NA	NA
Nontoxic single thyroid nodule	Bipolar disorder bip2021 || id:ieu-b-5110	rs72643284	8	42489412	0.00250313	0.0322	413466	0.9392	NA	T	C	TRUE	igd	NA	NA	NA	NA	NA	NA	NA
Nontoxic single thyroid nodule	Bipolar disorder bip2021 || id:ieu-b-5110	rs76227000	16	52945376	0.0473956	0.0179	413466	0.00818691	NA	T	A	TRUE	igd	NA	NA	NA	NA	NA	NA	NA
Nontoxic single thyroid nodule	Bipolar disorder bip2021 || id:ieu-b-5110	rs7192598	16	60403477	0.00729656	0.0098	413466	0.4588	NA	C	T	TRUE	igd	NA	NA	NA	NA	NA	NA	NA
Nontoxic single thyroid nodule	Bipolar disorder bip2021 || id:ieu-b-5110	rs77589906	5	35832776	0.00589736	0.0263	413466	0.8233	NA	T	C	TRUE	igd	NA	NA	NA	NA	NA	NA	NA
Nontoxic single thyroid nodule	Bipolar disorder bip2021 || id:ieu-b-5110	rs143268232	7	110792618	0.0211011	0.0338	413466	0.5321	NA	A	C	TRUE	igd	NA	NA	NA	NA	NA	NA	NA
Nontoxic single thyroid nodule	Bipolar disorder bip2021 || id:ieu-b-5110	rs74927955	7	111242652	0.0153979	0.0237	413466	0.5158	NA	A	G	TRUE	igd	NA	NA	NA	NA	NA	NA	NA
Nontoxic single thyroid nodule	Bipolar disorder bip2021 || id:ieu-b-5110	rs62477557	8	1843912	0.00619918	0.0099	413466	0.532	NA	A	G	TRUE	igd	NA	NA	NA	NA	NA	NA	NA
Nontoxic single thyroid nodule	Bipolar disorder bip2021 || id:ieu-b-5110	rs4761573	12	94487962	-0.0212036	0.0093	413466	0.0233798	NA	G	A	TRUE	igd	NA	NA	NA	NA	NA	NA	NA
Nontoxic single thyroid nodule	Bipolar disorder bip2021 || id:ieu-b-5110	rs11876268	18	8553598	0.00339576	0.0173	413466	0.8437	NA	T	C	TRUE	igd	NA	NA	NA	NA	NA	NA	NA
Nontoxic single thyroid nodule	Bipolar disorder bip2021 || id:ieu-b-5110	rs5760769	22	25368401	0.005103	0.0129	413466	0.695	NA	G	A	TRUE	igd	NA	NA	NA	NA	NA	NA	NA
Nontoxic single thyroid nodule	Bipolar disorder bip2021 || id:ieu-b-5110	rs205436	16	28086870	0.0110003	0.0096	413466	0.2515	NA	A	G	TRUE	igd	NA	NA	NA	NA	NA	NA	NA
Nontoxic single thyroid nodule	Bipolar disorder bip2021 || id:ieu-b-5110	rs4812597	20	41051173	-0.0030952	0.0093	413466	0.7364	NA	G	A	TRUE	igd	NA	NA	NA	NA	NA	NA	NA
Nontoxic single thyroid nodule	Bipolar disorder bip2021 || id:ieu-b-5110	rs7518343	1	163659603	-0.00139902	0.0182	413466	0.9406	NA	T	C	TRUE	igd	NA	NA	NA	NA	NA	NA	NA
Nontoxic single thyroid nodule	Bipolar disorder bip2021 || id:ieu-b-5110	rs116056922	2	78927401	-0.00410158	0.0187	413466	0.8271	NA	T	C	TRUE	igd	NA	NA	NA	NA	NA	NA	NA
Nontoxic single thyroid nodule	Bipolar disorder bip2021 || id:ieu-b-5110	rs2338441	2	28784774	0.00480151	0.0258	413466	0.8526	NA	C	T	TRUE	igd	NA	NA	NA	NA	NA	NA	NA
Nontoxic single thyroid nodule	Bipolar disorder bip2021 || id:ieu-b-5110	rs138738694	3	111608035	0.0137035	0.0446	413466	0.759401	NA	G	A	TRUE	igd	NA	NA	NA	NA	NA	NA	NA
Nontoxic single thyroid nodule	Bipolar disorder bip2021 || id:ieu-b-5110	rs17464401	1	90661566	-0.00649884	0.0125	413466	0.604301	NA	C	A	TRUE	igd	NA	NA	NA	NA	NA	NA	NA
Nontoxic single thyroid nodule	Bipolar disorder bip2021 || id:ieu-b-5110	rs384621	5	2627883	0.0010005	0.011	413466	0.9297	NA	G	C	TRUE	igd	NA	NA	NA	NA	NA	NA	NA
Nontoxic single thyroid nodule	Bipolar disorder bip2021 || id:ieu-b-5110	rs884462	5	163377326	0.00769957	0.0187	413466	0.6786	NA	A	G	TRUE	igd	NA	NA	NA	NA	NA	NA	NA
Nontoxic single thyroid nodule	Bipolar disorder bip2021 || id:ieu-b-5110	rs10968140	9	27833028	-0.00129916	0.01	413466	0.9002	NA	T	C	TRUE	igd	NA	NA	NA	NA	NA	NA	NA
Nontoxic single thyroid nodule	Bipolar disorder bip2021 || id:ieu-b-5110	rs45497192	9	130940630	-0.0250048	0.0379	413466	0.508401	NA	G	A	TRUE	igd	NA	NA	NA	NA	NA	NA	NA
Nontoxic single thyroid nodule	Bipolar disorder bip2021 || id:ieu-b-5110	rs11681599	2	30426437	0.00719583	0.0187	413466	0.6995	NA	A	G	TRUE	igd	NA	NA	NA	NA	NA	NA	NA
Nontoxic single thyroid nodule	Bipolar disorder bip2021 || id:ieu-b-5110	rs9628986	1	99956800	-0.0347975	0.0114	413466	0.00234601	NA	T	G	TRUE	igd	NA	NA	NA	NA	NA	NA	NA
Nontoxic single thyroid nodule	Bipolar disorder bip2021 || id:ieu-b-5110	rs135913	22	44794514	-0.00019998	0.0164	413466	0.9918	NA	C	T	TRUE	igd	NA	NA	NA	NA	NA	NA	NA
Nontoxic single thyroid nodule	Bipolar disorder bip2021 || id:ieu-b-5110	rs16949592	16	79157754	0.00120072	0.0111	413466	0.9174	NA	C	T	TRUE	igd	NA	NA	NA	NA	NA	NA	NA
Nontoxic single thyroid nodule	Bipolar disorder bip2021 || id:ieu-b-5110	rs143507155	15	101522366	0.0353992	0.0562	413466	0.529	NA	G	C	TRUE	igd	NA	NA	NA	NA	NA	NA	NA
Nontoxic single thyroid nodule	Bipolar disorder bip2021 || id:ieu-b-5110	rs73159816	12	128870828	-0.0028958	0.0141	413466	0.8353	NA	A	G	TRUE	igd	NA	NA	NA	NA	NA	NA	NA
Nontoxic single thyroid nodule	Recurrent or chronic depression	rs4233292	1	22753858	0.0251127	0.0220616	NA	0.254997	NA	A	G	TRUE	igd	NA	NA	NA	NA	NA	NA	NA
Nontoxic single thyroid nodule	Recurrent or chronic depression	rs11579369	1	45041443	-0.0143688	0.048854	NA	0.768667	NA	T	C	TRUE	igd	NA	NA	NA	NA	NA	NA	NA
Nontoxic single thyroid nodule	Recurrent or chronic depression	rs17464401	1	90196008	-0.01258	0.016142	NA	0.435783	NA	C	A	TRUE	igd	NA	NA	NA	NA	NA	NA	NA
Nontoxic single thyroid nodule	Recurrent or chronic depression	rs9628986	1	99491244	-0.0026363	0.0130566	NA	0.839985	NA	T	G	TRUE	igd	NA	NA	NA	NA	NA	NA	NA
Nontoxic single thyroid nodule	Recurrent or chronic depression	rs7518343	1	163689875	-0.0344154	0.0190402	NA	0.0706822	NA	T	C	TRUE	igd	NA	NA	NA	NA	NA	NA	NA
Nontoxic single thyroid nodule	Recurrent or chronic depression	rs35104917	1	170382251	0.0257648	0.0342559	NA	0.451975	NA	T	C	TRUE	igd	NA	NA	NA	NA	NA	NA	NA
Nontoxic single thyroid nodule	Recurrent or chronic depression	rs867275	1	177960961	-0.00604895	0.0117367	NA	0.606284	NA	C	T	TRUE	igd	NA	NA	NA	NA	NA	NA	NA
Nontoxic single thyroid nodule	Recurrent or chronic depression	rs17388591	2	7471817	0.0127883	0.0151531	NA	0.398703	NA	A	C	TRUE	igd	NA	NA	NA	NA	NA	NA	NA
Nontoxic single thyroid nodule	Recurrent or chronic depression	rs2338441	2	28561907	-0.00481984	0.0272657	NA	0.859687	NA	C	T	TRUE	igd	NA	NA	NA	NA	NA	NA	NA
Nontoxic single thyroid nodule	Recurrent or chronic depression	rs11681599	2	30203571	-0.0294213	0.0235631	NA	0.211804	NA	A	G	TRUE	igd	NA	NA	NA	NA	NA	NA	NA
Nontoxic single thyroid nodule	Recurrent or chronic depression	rs116056922	2	78700275	-0.017563	0.0170699	NA	0.303532	NA	T	C	TRUE	igd	NA	NA	NA	NA	NA	NA	NA
Nontoxic single thyroid nodule	Recurrent or chronic depression	rs10200136	2	166235742	0.0214407	0.023308	NA	0.357631	NA	G	A	TRUE	igd	NA	NA	NA	NA	NA	NA	NA
Nontoxic single thyroid nodule	Recurrent or chronic depression	rs4685795	3	493213	-0.00902199	0.0109259	NA	0.408948	NA	G	C	TRUE	igd	NA	NA	NA	NA	NA	NA	NA
Nontoxic single thyroid nodule	Recurrent or chronic depression	rs138738694	3	111889188	0.0227107	0.0267676	NA	0.396193	NA	G	A	TRUE	igd	NA	NA	NA	NA	NA	NA	NA
Nontoxic single thyroid nodule	Recurrent or chronic depression	rs73157087	3	150078650	0.00073147	0.0189542	NA	0.969216	NA	G	A	TRUE	igd	NA	NA	NA	NA	NA	NA	NA
Nontoxic single thyroid nodule	Recurrent or chronic depression	rs139495781	4	131999841	0.0296149	0.0373661	NA	0.428033	NA	T	C	TRUE	igd	NA	NA	NA	NA	NA	NA	NA
Nontoxic single thyroid nodule	Recurrent or chronic depression	rs72714698	4	135069126	0.00588623	0.0187324	NA	0.753347	NA	C	T	TRUE	igd	NA	NA	NA	NA	NA	NA	NA
Nontoxic single thyroid nodule	Recurrent or chronic depression	rs384621	5	2627769	0.00738009	0.011228	NA	0.510992	NA	G	C	TRUE	igd	NA	NA	NA	NA	NA	NA	NA
Nontoxic single thyroid nodule	Recurrent or chronic depression	rs77589906	5	35832674	-0.0460198	0.0352206	NA	0.191343	NA	T	C	TRUE	igd	NA	NA	NA	NA	NA	NA	NA
Nontoxic single thyroid nodule	Recurrent or chronic depression	rs257218	5	98043480	0.00797638	0.011012	NA	0.468858	NA	T	C	TRUE	igd	NA	NA	NA	NA	NA	NA	NA
Nontoxic single thyroid nodule	Recurrent or chronic depression	rs115319324	5	143675568	-0.059929	0.0386389	NA	0.120902	NA	G	A	TRUE	igd	NA	NA	NA	NA	NA	NA	NA
Nontoxic single thyroid nodule	Recurrent or chronic depression	rs884462	5	163950320	0.000465404	0.0272938	NA	0.986395	NA	A	G	TRUE	igd	NA	NA	NA	NA	NA	NA	NA
Nontoxic single thyroid nodule	Recurrent or chronic depression	rs139990698	6	167468564	0.030859	0.0195656	NA	0.114748	NA	T	C	TRUE	igd	NA	NA	NA	NA	NA	NA	NA
Nontoxic single thyroid nodule	Recurrent or chronic depression	rs143953977	7	14165014	0.0562268	0.0296112	NA	0.0575864	NA	T	C	TRUE	igd	NA	NA	NA	NA	NA	NA	NA
Nontoxic single thyroid nodule	Recurrent or chronic depression	rs420257	7	94403800	0.00275966	0.0121978	NA	0.821013	NA	T	C	TRUE	igd	NA	NA	NA	NA	NA	NA	NA
Nontoxic single thyroid nodule	Recurrent or chronic depression	rs143268232	7	111152562	0.0148649	0.0314941	NA	0.636933	NA	A	C	TRUE	igd	NA	NA	NA	NA	NA	NA	NA
Nontoxic single thyroid nodule	Recurrent or chronic depression	rs74927955	7	111602596	0.0257939	0.0221293	NA	0.243777	NA	A	G	TRUE	igd	NA	NA	NA	NA	NA	NA	NA
Nontoxic single thyroid nodule	Recurrent or chronic depression	rs3864517	7	150256047	0.00778567	0.0168593	NA	0.644223	NA	G	A	TRUE	igd	NA	NA	NA	NA	NA	NA	NA
Nontoxic single thyroid nodule	Recurrent or chronic depression	rs62477557	8	1895746	0.0121773	0.0110122	NA	0.268813	NA	A	G	TRUE	igd	NA	NA	NA	NA	NA	NA	NA
Nontoxic single thyroid nodule	Recurrent or chronic depression	rs72643284	8	42634269	-0.00633213	0.0398537	NA	0.87376	NA	T	C	TRUE	igd	NA	NA	NA	NA	NA	NA	NA
Nontoxic single thyroid nodule	Recurrent or chronic depression	rs74659136	8	43533511	-0.00745444	0.0358354	NA	0.835214	NA	A	G	TRUE	igd	NA	NA	NA	NA	NA	NA	NA
Nontoxic single thyroid nodule	Recurrent or chronic depression	rs62520150	8	118120064	0.0316164	0.0344548	NA	0.358818	NA	A	G	TRUE	igd	NA	NA	NA	NA	NA	NA	NA
Nontoxic single thyroid nodule	Recurrent or chronic depression	rs10968140	9	27833030	-0.00547294	0.0118331	NA	0.643714	NA	T	C	TRUE	igd	NA	NA	NA	NA	NA	NA	NA
Nontoxic single thyroid nodule	Recurrent or chronic depression	rs62567680	9	38721290	-0.00859719	0.0279125	NA	0.758078	NA	T	C	TRUE	igd	NA	NA	NA	NA	NA	NA	NA
Nontoxic single thyroid nodule	Recurrent or chronic depression	rs10512343	9	106076883	-0.0176161	0.0142051	NA	0.21493	NA	A	G	TRUE	igd	NA	NA	NA	NA	NA	NA	NA
Nontoxic single thyroid nodule	Recurrent or chronic depression	rs45497192	9	128178351	0.0711071	0.0459757	NA	0.121954	NA	G	A	TRUE	igd	NA	NA	NA	NA	NA	NA	NA
Nontoxic single thyroid nodule	Recurrent or chronic depression	rs11198795	10	119131233	0.00849739	0.0108763	NA	0.43464	NA	A	T	TRUE	igd	NA	NA	NA	NA	NA	NA	NA
Nontoxic single thyroid nodule	Recurrent or chronic depression	rs61862924	10	130852513	0.0208914	0.0146284	NA	0.153252	NA	G	A	TRUE	igd	NA	NA	NA	NA	NA	NA	NA
Nontoxic single thyroid nodule	Recurrent or chronic depression	rs3829265	11	12249385	-0.031387	0.0211847	NA	0.138449	NA	G	A	TRUE	igd	NA	NA	NA	NA	NA	NA	NA
Nontoxic single thyroid nodule	Recurrent or chronic depression	rs10790095	11	98501774	-0.0243051	0.011183	NA	0.0297509	NA	C	G	TRUE	igd	NA	NA	NA	NA	NA	NA	NA
Nontoxic single thyroid nodule	Recurrent or chronic depression	rs12417928	11	119193848	-0.00501953	0.0249932	NA	0.840827	NA	A	G	TRUE	igd	NA	NA	NA	NA	NA	NA	NA
Nontoxic single thyroid nodule	Recurrent or chronic depression	rs73112049	12	53798154	0.00576088	0.0186571	NA	0.757492	NA	G	A	TRUE	igd	NA	NA	NA	NA	NA	NA	NA
Nontoxic single thyroid nodule	Recurrent or chronic depression	rs4761573	12	94094186	-0.00983002	0.0108808	NA	0.366298	NA	G	A	TRUE	igd	NA	NA	NA	NA	NA	NA	NA
Nontoxic single thyroid nodule	Recurrent or chronic depression	rs1966989	12	98210378	0.00358533	0.0110481	NA	0.745544	NA	C	G	TRUE	igd	NA	NA	NA	NA	NA	NA	NA
Nontoxic single thyroid nodule	Recurrent or chronic depression	rs73159816	12	128386283	0.0041334	0.0162071	NA	0.798695	NA	A	G	TRUE	igd	NA	NA	NA	NA	NA	NA	NA
Nontoxic single thyroid nodule	Recurrent or chronic depression	rs117331874	13	110353357	-0.200176	0.205601	NA	0.330249	NA	A	G	TRUE	igd	NA	NA	NA	NA	NA	NA	NA
Nontoxic single thyroid nodule	Recurrent or chronic depression	rs117331874	13	110353357	0.0418167	0.0376597	NA	0.266835	NA	T	G	TRUE	igd	NA	NA	NA	NA	NA	NA	NA
Nontoxic single thyroid nodule	Recurrent or chronic depression	rs1169145	14	36161112	-0.0132846	0.012146	NA	0.274065	NA	G	A	TRUE	igd	NA	NA	NA	NA	NA	NA	NA
Nontoxic single thyroid nodule	Recurrent or chronic depression	rs2284999	14	61719760	-0.0034231	0.0251051	NA	0.891544	NA	T	C	TRUE	igd	NA	NA	NA	NA	NA	NA	NA
Nontoxic single thyroid nodule	Recurrent or chronic depression	rs10134550	14	70873685	-0.00477287	0.0122556	NA	0.696949	NA	G	A	TRUE	igd	NA	NA	NA	NA	NA	NA	NA
Nontoxic single thyroid nodule	Recurrent or chronic depression	rs74816366	14	101534801	0.00557819	0.0194756	NA	0.774556	NA	A	G	TRUE	igd	NA	NA	NA	NA	NA	NA	NA
Nontoxic single thyroid nodule	Recurrent or chronic depression	rs4338740	15	49443100	0.00392299	0.0116978	NA	0.737352	NA	C	T	TRUE	igd	NA	NA	NA	NA	NA	NA	NA
Nontoxic single thyroid nodule	Recurrent or chronic depression	rs2251739	15	53957522	0.0282128	0.0200696	NA	0.159799	NA	T	A	TRUE	igd	NA	NA	NA	NA	NA	NA	NA
Nontoxic single thyroid nodule	Recurrent or chronic depression	rs143507155	15	100982161	0.0969694	0.0498664	NA	0.0518251	NA	G	C	TRUE	igd	NA	NA	NA	NA	NA	NA	NA
Nontoxic single thyroid nodule	Recurrent or chronic depression	rs205436	16	28075549	-0.00238999	0.0109706	NA	0.827544	NA	A	G	TRUE	igd	NA	NA	NA	NA	NA	NA	NA
Nontoxic single thyroid nodule	Recurrent or chronic depression	rs76227000	16	52911464	0.0578141	0.0266944	NA	0.0303277	NA	T	A	TRUE	igd	NA	NA	NA	NA	NA	NA	NA
Nontoxic single thyroid nodule	Recurrent or chronic depression	rs7192598	16	60369573	-0.011373	0.011944	NA	0.340997	NA	C	T	TRUE	igd	NA	NA	NA	NA	NA	NA	NA
Nontoxic single thyroid nodule	Recurrent or chronic depression	rs16949592	16	79123857	-0.00645043	0.0119961	NA	0.590778	NA	C	T	TRUE	igd	NA	NA	NA	NA	NA	NA	NA
Nontoxic single thyroid nodule	Recurrent or chronic depression	rs72827457	17	56031678	0.0234213	0.0278926	NA	0.401079	NA	A	G	TRUE	igd	NA	NA	NA	NA	NA	NA	NA
Nontoxic single thyroid nodule	Recurrent or chronic depression	rs8070220	17	79441240	-0.000764213	0.0111701	NA	0.945455	NA	A	G	TRUE	igd	NA	NA	NA	NA	NA	NA	NA
Nontoxic single thyroid nodule	Recurrent or chronic depression	rs2621165	18	475530	0.000942838	0.0174534	NA	0.956919	NA	C	A	TRUE	igd	NA	NA	NA	NA	NA	NA	NA
Nontoxic single thyroid nodule	Recurrent or chronic depression	rs12456095	18	6446210	-0.00332035	0.0148253	NA	0.822784	NA	A	G	TRUE	igd	NA	NA	NA	NA	NA	NA	NA
Nontoxic single thyroid nodule	Recurrent or chronic depression	rs11876268	18	8553600	-0.0304265	0.0247718	NA	0.219345	NA	T	C	TRUE	igd	NA	NA	NA	NA	NA	NA	NA
Nontoxic single thyroid nodule	Recurrent or chronic depression	rs80076019	18	29108582	-0.0541668	0.0535832	NA	0.312068	NA	C	A	TRUE	igd	NA	NA	NA	NA	NA	NA	NA
Nontoxic single thyroid nodule	Recurrent or chronic depression	rs67352507	18	58995834	0.0416733	0.0151342	NA	0.00589468	NA	T	G	TRUE	igd	NA	NA	NA	NA	NA	NA	NA
Nontoxic single thyroid nodule	Recurrent or chronic depression	rs11880705	19	56243537	0.00290834	0.0176701	NA	0.869266	NA	T	C	TRUE	igd	NA	NA	NA	NA	NA	NA	NA
Nontoxic single thyroid nodule	Recurrent or chronic depression	rs4812597	20	42422533	0.00153848	0.0109794	NA	0.888562	NA	G	A	TRUE	igd	NA	NA	NA	NA	NA	NA	NA
Nontoxic single thyroid nodule	Recurrent or chronic depression	rs8137004	22	20429434	0.024272	0.01987	NA	0.221881	NA	T	C	TRUE	igd	NA	NA	NA	NA	NA	NA	NA
Nontoxic single thyroid nodule	Recurrent or chronic depression	rs5760769	22	24972434	0.00927472	0.0139532	NA	0.506241	NA	G	A	TRUE	igd	NA	NA	NA	NA	NA	NA	NA
Nontoxic single thyroid nodule	Recurrent or chronic depression	rs135913	22	44398634	0.0167465	0.0167038	NA	0.316076	NA	C	T	TRUE	igd	NA	NA	NA	NA	NA	NA	NA
Nontoxic single thyroid nodule	Anxiety disorder	rs4233292	1	22753858	0.0118081	0.01867	NA	0.527084	NA	A	G	TRUE	igd	NA	NA	NA	NA	NA	NA	NA
Nontoxic single thyroid nodule	Anxiety disorder	rs11579369	1	45041443	-0.0191508	0.0412994	NA	0.642856	NA	T	C	TRUE	igd	NA	NA	NA	NA	NA	NA	NA
Nontoxic single thyroid nodule	Anxiety disorder	rs17464401	1	90196008	-0.0100573	0.0136317	NA	0.460641	NA	C	A	TRUE	igd	NA	NA	NA	NA	NA	NA	NA
Nontoxic single thyroid nodule	Anxiety disorder	rs9628986	1	99491244	0.023885	0.0110274	NA	0.0303138	NA	T	G	TRUE	igd	NA	NA	NA	NA	NA	NA	NA
Nontoxic single thyroid nodule	Anxiety disorder	rs7518343	1	163689875	-0.0163646	0.0160377	NA	0.307547	NA	T	C	TRUE	igd	NA	NA	NA	NA	NA	NA	NA
Nontoxic single thyroid nodule	Anxiety disorder	rs35104917	1	170382251	0.0203246	0.0287251	NA	0.479222	NA	T	C	TRUE	igd	NA	NA	NA	NA	NA	NA	NA
Nontoxic single thyroid nodule	Anxiety disorder	rs867275	1	177960961	-0.00125235	0.0099032	NA	0.899369	NA	C	T	TRUE	igd	NA	NA	NA	NA	NA	NA	NA
Nontoxic single thyroid nodule	Anxiety disorder	rs17388591	2	7471817	0.000840856	0.0127902	NA	0.947583	NA	A	C	TRUE	igd	NA	NA	NA	NA	NA	NA	NA
Nontoxic single thyroid nodule	Anxiety disorder	rs2338441	2	28561907	-0.00575429	0.0230513	NA	0.802873	NA	C	T	TRUE	igd	NA	NA	NA	NA	NA	NA	NA
Nontoxic single thyroid nodule	Anxiety disorder	rs11681599	2	30203571	-0.0195408	0.0198213	NA	0.324209	NA	A	G	TRUE	igd	NA	NA	NA	NA	NA	NA	NA
Nontoxic single thyroid nodule	Anxiety disorder	rs116056922	2	78700275	-0.0281099	0.0144295	NA	0.0514055	NA	T	C	TRUE	igd	NA	NA	NA	NA	NA	NA	NA
Nontoxic single thyroid nodule	Anxiety disorder	rs10200136	2	166235742	0.0381533	0.019669	NA	0.0524083	NA	G	A	TRUE	igd	NA	NA	NA	NA	NA	NA	NA
Nontoxic single thyroid nodule	Anxiety disorder	rs4685795	3	493213	0.0030058	0.00920513	NA	0.744019	NA	G	C	TRUE	igd	NA	NA	NA	NA	NA	NA	NA
Nontoxic single thyroid nodule	Anxiety disorder	rs138738694	3	111889188	0.011948	0.0225017	NA	0.595432	NA	G	A	TRUE	igd	NA	NA	NA	NA	NA	NA	NA
Nontoxic single thyroid nodule	Anxiety disorder	rs73157087	3	150078650	0.0133819	0.0159473	NA	0.401394	NA	G	A	TRUE	igd	NA	NA	NA	NA	NA	NA	NA
Nontoxic single thyroid nodule	Anxiety disorder	rs139495781	4	131999841	-0.0177423	0.0313928	NA	0.571958	NA	T	C	TRUE	igd	NA	NA	NA	NA	NA	NA	NA
Nontoxic single thyroid nodule	Anxiety disorder	rs72714698	4	135069126	0.0042415	0.0158102	NA	0.788488	NA	C	T	TRUE	igd	NA	NA	NA	NA	NA	NA	NA
Nontoxic single thyroid nodule	Anxiety disorder	rs384621	5	2627769	0.00324305	0.00948834	NA	0.732507	NA	G	C	TRUE	igd	NA	NA	NA	NA	NA	NA	NA
Nontoxic single thyroid nodule	Anxiety disorder	rs77589906	5	35832674	-0.092857	0.0303795	NA	0.00223888	NA	T	C	TRUE	igd	NA	NA	NA	NA	NA	NA	NA
Nontoxic single thyroid nodule	Anxiety disorder	rs257218	5	98043480	0.00162275	0.00930652	NA	0.861577	NA	T	C	TRUE	igd	NA	NA	NA	NA	NA	NA	NA
Nontoxic single thyroid nodule	Anxiety disorder	rs115319324	5	143675568	-0.030115	0.0327399	NA	0.357665	NA	G	A	TRUE	igd	NA	NA	NA	NA	NA	NA	NA
Nontoxic single thyroid nodule	Anxiety disorder	rs884462	5	163950320	0.00345747	0.0229498	NA	0.880249	NA	A	G	TRUE	igd	NA	NA	NA	NA	NA	NA	NA
Nontoxic single thyroid nodule	Anxiety disorder	rs139990698	6	167468564	0.0111705	0.0165455	NA	0.499589	NA	T	C	TRUE	igd	NA	NA	NA	NA	NA	NA	NA
Nontoxic single thyroid nodule	Anxiety disorder	rs143953977	7	14165014	-0.012238	0.0249167	NA	0.623314	NA	T	C	TRUE	igd	NA	NA	NA	NA	NA	NA	NA
Nontoxic single thyroid nodule	Anxiety disorder	rs420257	7	94403800	-0.00543138	0.0102743	NA	0.597057	NA	T	C	TRUE	igd	NA	NA	NA	NA	NA	NA	NA
Nontoxic single thyroid nodule	Anxiety disorder	rs143268232	7	111152562	0.0201103	0.0266393	NA	0.450303	NA	A	C	TRUE	igd	NA	NA	NA	NA	NA	NA	NA
Nontoxic single thyroid nodule	Anxiety disorder	rs74927955	7	111602596	0.0375537	0.0186565	NA	0.0441245	NA	A	G	TRUE	igd	NA	NA	NA	NA	NA	NA	NA
Nontoxic single thyroid nodule	Anxiety disorder	rs3864517	7	150256047	0.00385938	0.0142485	NA	0.786497	NA	G	A	TRUE	igd	NA	NA	NA	NA	NA	NA	NA
Nontoxic single thyroid nodule	Anxiety disorder	rs62477557	8	1895746	-0.00548535	0.00927918	NA	0.554423	NA	A	G	TRUE	igd	NA	NA	NA	NA	NA	NA	NA
Nontoxic single thyroid nodule	Anxiety disorder	rs72643284	8	42634269	0.00151848	0.0335749	NA	0.963926	NA	T	C	TRUE	igd	NA	NA	NA	NA	NA	NA	NA
Nontoxic single thyroid nodule	Anxiety disorder	rs74659136	8	43533511	-0.018554	0.0301862	NA	0.538784	NA	A	G	TRUE	igd	NA	NA	NA	NA	NA	NA	NA
Nontoxic single thyroid nodule	Anxiety disorder	rs62520150	8	118120064	0.00684199	0.0289335	NA	0.813066	NA	A	G	TRUE	igd	NA	NA	NA	NA	NA	NA	NA
Nontoxic single thyroid nodule	Anxiety disorder	rs10968140	9	27833030	-0.0214742	0.00998785	NA	0.0315522	NA	T	C	TRUE	igd	NA	NA	NA	NA	NA	NA	NA
Nontoxic single thyroid nodule	Anxiety disorder	rs62567680	9	38721290	0.012686	0.023547	NA	0.590057	NA	T	C	TRUE	igd	NA	NA	NA	NA	NA	NA	NA
Nontoxic single thyroid nodule	Anxiety disorder	rs10512343	9	106076883	-0.0110113	0.0119752	NA	0.357832	NA	A	G	TRUE	igd	NA	NA	NA	NA	NA	NA	NA
Nontoxic single thyroid nodule	Anxiety disorder	rs45497192	9	128178351	-0.0215831	0.0387935	NA	0.577966	NA	G	A	TRUE	igd	NA	NA	NA	NA	NA	NA	NA
Nontoxic single thyroid nodule	Anxiety disorder	rs11198795	10	119131233	0.0116215	0.00917156	NA	0.205113	NA	A	T	TRUE	igd	NA	NA	NA	NA	NA	NA	NA
Nontoxic single thyroid nodule	Anxiety disorder	rs61862924	10	130852513	0.000106174	0.0123184	NA	0.993123	NA	G	A	TRUE	igd	NA	NA	NA	NA	NA	NA	NA
Nontoxic single thyroid nodule	Anxiety disorder	rs3829265	11	12249385	-0.0158931	0.0178583	NA	0.373487	NA	G	A	TRUE	igd	NA	NA	NA	NA	NA	NA	NA
Nontoxic single thyroid nodule	Anxiety disorder	rs10790095	11	98501774	0.000888366	0.00942918	NA	0.924939	NA	C	G	TRUE	igd	NA	NA	NA	NA	NA	NA	NA
Nontoxic single thyroid nodule	Anxiety disorder	rs12417928	11	119193848	0.0100015	0.0210656	NA	0.634946	NA	A	G	TRUE	igd	NA	NA	NA	NA	NA	NA	NA
Nontoxic single thyroid nodule	Anxiety disorder	rs73112049	12	53798154	0.00311687	0.0157335	NA	0.842963	NA	G	A	TRUE	igd	NA	NA	NA	NA	NA	NA	NA
Nontoxic single thyroid nodule	Anxiety disorder	rs4761573	12	94094186	-0.00923567	0.00918722	NA	0.314765	NA	G	A	TRUE	igd	NA	NA	NA	NA	NA	NA	NA
Nontoxic single thyroid nodule	Anxiety disorder	rs1966989	12	98210378	0.00638454	0.00932983	NA	0.493777	NA	C	G	TRUE	igd	NA	NA	NA	NA	NA	NA	NA
Nontoxic single thyroid nodule	Anxiety disorder	rs73159816	12	128386283	0.00167232	0.0136602	NA	0.902564	NA	A	G	TRUE	igd	NA	NA	NA	NA	NA	NA	NA
Nontoxic single thyroid nodule	Anxiety disorder	rs117331874	13	110353357	0.0599699	0.176972	NA	0.73471	NA	A	G	TRUE	igd	NA	NA	NA	NA	NA	NA	NA
Nontoxic single thyroid nodule	Anxiety disorder	rs117331874	13	110353357	0.0165443	0.031774	NA	0.602586	NA	T	G	TRUE	igd	NA	NA	NA	NA	NA	NA	NA
Nontoxic single thyroid nodule	Anxiety disorder	rs1169145	14	36161112	-0.0125036	0.0102402	NA	0.222074	NA	G	A	TRUE	igd	NA	NA	NA	NA	NA	NA	NA
Nontoxic single thyroid nodule	Anxiety disorder	rs2284999	14	61719760	0.00622745	0.0211925	NA	0.768872	NA	T	C	TRUE	igd	NA	NA	NA	NA	NA	NA	NA
Nontoxic single thyroid nodule	Anxiety disorder	rs10134550	14	70873685	0.0190631	0.0103208	NA	0.0647396	NA	G	A	TRUE	igd	NA	NA	NA	NA	NA	NA	NA
Nontoxic single thyroid nodule	Anxiety disorder	rs74816366	14	101534801	-0.0124731	0.0164445	NA	0.448153	NA	A	G	TRUE	igd	NA	NA	NA	NA	NA	NA	NA
Nontoxic single thyroid nodule	Anxiety disorder	rs4338740	15	49443100	-0.00845332	0.00986241	NA	0.391376	NA	C	T	TRUE	igd	NA	NA	NA	NA	NA	NA	NA
Nontoxic single thyroid nodule	Anxiety disorder	rs2251739	15	53957522	0.0125848	0.0169476	NA	0.457741	NA	T	A	TRUE	igd	NA	NA	NA	NA	NA	NA	NA
Nontoxic single thyroid nodule	Anxiety disorder	rs143507155	15	100982161	-0.00243094	0.0423023	NA	0.954174	NA	G	C	TRUE	igd	NA	NA	NA	NA	NA	NA	NA
Nontoxic single thyroid nodule	Anxiety disorder	rs205436	16	28075549	0.00955069	0.00925073	NA	0.301873	NA	A	G	TRUE	igd	NA	NA	NA	NA	NA	NA	NA
Nontoxic single thyroid nodule	Anxiety disorder	rs76227000	16	52911464	0.00604492	0.0225793	NA	0.788915	NA	T	A	TRUE	igd	NA	NA	NA	NA	NA	NA	NA
Nontoxic single thyroid nodule	Anxiety disorder	rs7192598	16	60369573	-0.014688	0.0100819	NA	0.145153	NA	C	T	TRUE	igd	NA	NA	NA	NA	NA	NA	NA
Nontoxic single thyroid nodule	Anxiety disorder	rs16949592	16	79123857	0.00580567	0.0101304	NA	0.566582	NA	C	T	TRUE	igd	NA	NA	NA	NA	NA	NA	NA
Nontoxic single thyroid nodule	Anxiety disorder	rs72827457	17	56031678	-0.0104753	0.0235605	NA	0.6566	NA	A	G	TRUE	igd	NA	NA	NA	NA	NA	NA	NA
Nontoxic single thyroid nodule	Anxiety disorder	rs8070220	17	79441240	0.0140264	0.00942769	NA	0.136806	NA	A	G	TRUE	igd	NA	NA	NA	NA	NA	NA	NA
Nontoxic single thyroid nodule	Anxiety disorder	rs2621165	18	475530	0.0201162	0.0147646	NA	0.173051	NA	C	A	TRUE	igd	NA	NA	NA	NA	NA	NA	NA
Nontoxic single thyroid nodule	Anxiety disorder	rs12456095	18	6446210	-0.0220086	0.0125326	NA	0.0790679	NA	A	G	TRUE	igd	NA	NA	NA	NA	NA	NA	NA
Nontoxic single thyroid nodule	Anxiety disorder	rs11876268	18	8553600	0.0303472	0.0208875	NA	0.146255	NA	T	C	TRUE	igd	NA	NA	NA	NA	NA	NA	NA
Nontoxic single thyroid nodule	Anxiety disorder	rs80076019	18	29108582	-0.0552369	0.0448147	NA	0.217738	NA	C	A	TRUE	igd	NA	NA	NA	NA	NA	NA	NA
Nontoxic single thyroid nodule	Anxiety disorder	rs67352507	18	58995834	0.0118183	0.0129056	NA	0.359801	NA	T	G	TRUE	igd	NA	NA	NA	NA	NA	NA	NA
Nontoxic single thyroid nodule	Anxiety disorder	rs11880705	19	56243537	-0.010157	0.0148927	NA	0.495233	NA	T	C	TRUE	igd	NA	NA	NA	NA	NA	NA	NA
Nontoxic single thyroid nodule	Anxiety disorder	rs4812597	20	42422533	-0.00537217	0.00927092	NA	0.562275	NA	G	A	TRUE	igd	NA	NA	NA	NA	NA	NA	NA
Nontoxic single thyroid nodule	Anxiety disorder	rs8137004	22	20429434	0.0338344	0.0167881	NA	0.0438652	NA	T	C	TRUE	igd	NA	NA	NA	NA	NA	NA	NA
Nontoxic single thyroid nodule	Anxiety disorder	rs5760769	22	24972434	0.00904989	0.0117418	NA	0.440858	NA	G	A	TRUE	igd	NA	NA	NA	NA	NA	NA	NA
Nontoxic single thyroid nodule	Anxiety disorder	rs135913	22	44398634	0.0155449	0.0140634	NA	0.269011	NA	C	T	TRUE	igd	NA	NA	NA	NA	NA	NA	NA
Thyrotoxicosis with toxic single thyroid nodule	Major depressive disorder || id:ebi-a-GCST90086058	rs10185395	2	164447403	0.0223627	0.0265987	56637	0.400872	NA	T	G	TRUE	igd	NA	NA	NA	NA	NA	NA	NA
Thyrotoxicosis with toxic single thyroid nodule	Major depressive disorder || id:ebi-a-GCST90086058	rs13389579	2	217630348	0.0923849	0.0429874	56637	0.0298229	NA	A	G	TRUE	igd	NA	NA	NA	NA	NA	NA	NA
Thyrotoxicosis with toxic single thyroid nodule	Major depressive disorder || id:ebi-a-GCST90086058	rs11721252	3	260896	-0.0450772	0.0349627	56637	0.198966	NA	G	A	TRUE	igd	NA	NA	NA	NA	NA	NA	NA
Thyrotoxicosis with toxic single thyroid nodule	Major depressive disorder || id:ebi-a-GCST90086058	rs7528689	1	210782669	0.0908651	0.22513	56637	0.682485	NA	T	G	TRUE	igd	NA	NA	NA	NA	NA	NA	NA
Thyrotoxicosis with toxic single thyroid nodule	Major depressive disorder || id:ebi-a-GCST90086058	rs1841917	3	21504239	-0.000113074	0.0272806	56637	0.996614	NA	T	C	TRUE	igd	NA	NA	NA	NA	NA	NA	NA
Thyrotoxicosis with toxic single thyroid nodule	Major depressive disorder || id:ebi-a-GCST90086058	rs117593251	7	138152664	0.0771131	0.068818	56637	0.264251	NA	G	A	TRUE	igd	NA	NA	NA	NA	NA	NA	NA
Thyrotoxicosis with toxic single thyroid nodule	Major depressive disorder || id:ebi-a-GCST90086058	rs112806520	6	39440625	0.203693	0.0858068	56637	0.0204461	NA	A	G	TRUE	igd	NA	NA	NA	NA	NA	NA	NA
Thyrotoxicosis with toxic single thyroid nodule	Major depressive disorder || id:ebi-a-GCST90086058	rs744065	14	67920941	-0.0860538	0.0508778	56637	0.0878153	NA	T	C	TRUE	igd	NA	NA	NA	NA	NA	NA	NA
Thyrotoxicosis with toxic single thyroid nodule	Major depressive disorder || id:ebi-a-GCST90086058	rs2182884	13	27399388	-0.0176015	0.0694336	56637	0.798954	NA	A	T	TRUE	igd	NA	NA	NA	NA	NA	NA	NA
Thyrotoxicosis with toxic single thyroid nodule	Major depressive disorder || id:ebi-a-GCST90086058	rs62096602	18	66713467	0.0500801	0.0314707	56637	0.112516	NA	G	A	TRUE	igd	NA	NA	NA	NA	NA	NA	NA
Thyrotoxicosis with toxic single thyroid nodule	Major depressive disorder || id:ebi-a-GCST90086058	rs8141882	22	24260642	-0.0128126	0.0539175	56637	0.811894	NA	A	T	TRUE	igd	NA	NA	NA	NA	NA	NA	NA
Thyrotoxicosis with toxic single thyroid nodule	Major depressive disorder || id:ebi-a-GCST90086058	rs4041343	3	181593141	-0.0047145	0.0692527	56637	0.93859	NA	C	A	TRUE	igd	NA	NA	NA	NA	NA	NA	NA
Thyrotoxicosis with toxic single thyroid nodule	Major depressive disorder || id:ebi-a-GCST90086058	rs115161981	3	99535852	0.0471203	0.0540947	56637	0.385839	NA	C	T	TRUE	igd	NA	NA	NA	NA	NA	NA	NA
Thyrotoxicosis with toxic single thyroid nodule	Major depressive disorder || id:ebi-a-GCST90086058	rs72694604	1	112459332	0.0168255	0.0344534	56637	0.625772	NA	T	C	TRUE	igd	NA	NA	NA	NA	NA	NA	NA
Thyrotoxicosis with toxic single thyroid nodule	Major depressive disorder || id:ebi-a-GCST90086058	rs1149639	1	56613644	0.0178601	0.0343912	56637	0.603	NA	T	C	TRUE	igd	NA	NA	NA	NA	NA	NA	NA
Thyrotoxicosis with toxic single thyroid nodule	Major depressive disorder || id:ebi-a-GCST90086058	rs74477031	7	34452523	-0.104755	0.0495095	56637	0.0323713	NA	C	A	TRUE	igd	NA	NA	NA	NA	NA	NA	NA
Thyrotoxicosis with toxic single thyroid nodule	Major depressive disorder || id:ebi-a-GCST90086058	rs13281506	8	29334781	-0.0805704	0.0254592	56637	0.00153494	NA	G	T	TRUE	igd	NA	NA	NA	NA	NA	NA	NA
Thyrotoxicosis with toxic single thyroid nodule	Major depressive disorder || id:ebi-a-GCST90086058	rs78844072	10	102838376	0.018488	0.0883082	56637	0.834459	NA	T	C	TRUE	igd	NA	NA	NA	NA	NA	NA	NA
Thyrotoxicosis with toxic single thyroid nodule	Major depressive disorder || id:ebi-a-GCST90086058	rs12192146	6	52462731	0.00840011	0.0310894	56637	0.787135	NA	T	C	TRUE	igd	NA	NA	NA	NA	NA	NA	NA
Thyrotoxicosis with toxic single thyroid nodule	Major depressive disorder || id:ebi-a-GCST90086058	rs117567331	21	23625105	0.0427216	0.0486881	56637	0.381843	NA	T	C	TRUE	igd	NA	NA	NA	NA	NA	NA	NA
Thyrotoxicosis with toxic single thyroid nodule	Major depressive disorder || id:ebi-a-GCST90086058	rs6020433	20	48928805	-0.0373461	0.0318789	56637	0.241619	NA	C	G	TRUE	igd	NA	NA	NA	NA	NA	NA	NA
Thyrotoxicosis with toxic single thyroid nodule	Major depressive disorder || id:ebi-a-GCST90086058	rs75153831	20	12457519	0.00940269	0.0615067	56637	0.878294	NA	C	T	TRUE	igd	NA	NA	NA	NA	NA	NA	NA
Thyrotoxicosis with toxic single thyroid nodule	Major depressive disorder || id:ebi-a-GCST90086058	rs74256478	19	32616439	-0.0397241	0.0293652	56637	0.174042	NA	G	C	TRUE	igd	NA	NA	NA	NA	NA	NA	NA
Thyrotoxicosis with toxic single thyroid nodule	Major depressive disorder || id:ebi-a-GCST90086058	rs35668745	3	5780374	0.048157	0.0307087	56637	0.117619	NA	T	G	TRUE	igd	NA	NA	NA	NA	NA	NA	NA
Thyrotoxicosis with toxic single thyroid nodule	Major depressive disorder || id:ebi-a-GCST90086058	rs3892594	1	14849088	-0.00163145	0.0292882	56637	0.955596	NA	T	C	TRUE	igd	NA	NA	NA	NA	NA	NA	NA
Thyrotoxicosis with toxic single thyroid nodule	Major depressive disorder || id:ebi-a-GCST90086058	rs75651911	7	24468948	-0.0449229	0.0396544	56637	0.255159	NA	C	T	TRUE	igd	NA	NA	NA	NA	NA	NA	NA
Thyrotoxicosis with toxic single thyroid nodule	Major depressive disorder || id:ebi-a-GCST90086058	rs150804664	9	77104059	-0.197929	0.125176	56637	0.100616	NA	A	G	TRUE	igd	NA	NA	NA	NA	NA	NA	NA
Thyrotoxicosis with toxic single thyroid nodule	Major depressive disorder || id:ebi-a-GCST90086058	rs2439712	15	62723244	6.23728	16.3071	56637	0.0592816	NA	C	T	TRUE	igd	NA	NA	NA	NA	NA	NA	NA
Thyrotoxicosis with toxic single thyroid nodule	Major depressive disorder || id:ebi-a-GCST90086058	rs6467966	7	83417354	-0.0868455	0.0352605	56637	0.013087	NA	A	G	TRUE	igd	NA	NA	NA	NA	NA	NA	NA
Thyrotoxicosis with toxic single thyroid nodule	Major depressive disorder || id:ebi-a-GCST90086058	rs2133829	14	27716012	-0.0100766	0.0253401	56637	0.690877	NA	T	C	TRUE	igd	NA	NA	NA	NA	NA	NA	NA
Thyrotoxicosis with toxic single thyroid nodule	Major depressive disorder || id:ebi-a-GCST90086058	rs76545432	10	113139897	-0.083491	0.0735373	56637	0.250197	NA	G	A	TRUE	igd	NA	NA	NA	NA	NA	NA	NA
Thyrotoxicosis with toxic single thyroid nodule	Major depressive disorder || id:ebi-a-GCST90086058	rs2803826	10	118979168	0.127214	0.230537	56637	0.570707	NA	G	T	TRUE	igd	NA	NA	NA	NA	NA	NA	NA
Thyrotoxicosis with toxic single thyroid nodule	Major depressive disorder || id:ebi-a-GCST90086058	rs73029497	3	13219182	0.00984396	0.0357449	56637	0.782887	NA	A	G	TRUE	igd	NA	NA	NA	NA	NA	NA	NA
Thyrotoxicosis with toxic single thyroid nodule	Major depressive disorder || id:ebi-a-GCST90086058	rs757636	4	25029956	-0.0102614	0.0358683	56637	0.774018	NA	T	C	TRUE	igd	NA	NA	NA	NA	NA	NA	NA
Thyrotoxicosis with toxic single thyroid nodule	Major depressive disorder || id:ebi-a-GCST90086058	rs6843709	4	24565821	-0.0416129	0.0498041	56637	0.401305	NA	G	A	TRUE	igd	NA	NA	NA	NA	NA	NA	NA
Thyrotoxicosis with toxic single thyroid nodule	Major depressive disorder || id:ebi-a-GCST90086058	rs73244352	4	43506538	0.0441464	0.0753995	56637	0.559269	NA	C	T	TRUE	igd	NA	NA	NA	NA	NA	NA	NA
Thyrotoxicosis with toxic single thyroid nodule	Major depressive disorder || id:ebi-a-GCST90086058	rs3112256	2	101321822	0.00616376	0.0293985	56637	0.833858	NA	T	C	TRUE	igd	NA	NA	NA	NA	NA	NA	NA
Thyrotoxicosis with toxic single thyroid nodule	Major depressive disorder || id:ebi-a-GCST90086058	rs118154902	11	92669731	-0.0188935	0.050772	56637	0.707532	NA	A	C	TRUE	igd	NA	NA	NA	NA	NA	NA	NA
Thyrotoxicosis with toxic single thyroid nodule	Major depressive disorder || id:ebi-a-GCST90086058	rs117329063	19	55434652	-0.00822059	0.0898169	56637	0.902598	NA	A	G	TRUE	igd	NA	NA	NA	NA	NA	NA	NA
Thyrotoxicosis with toxic single thyroid nodule	Major depressive disorder || id:ebi-a-GCST90086058	rs4445264	8	66396091	0.0082263	0.028426	56637	0.772376	NA	T	C	TRUE	igd	NA	NA	NA	NA	NA	NA	NA
Thyrotoxicosis with toxic single thyroid nodule	Major depressive disorder || id:ebi-a-GCST90086058	rs62082863	18	24653479	0.0483015	0.0262649	56637	0.0645179	NA	A	C	TRUE	igd	NA	NA	NA	NA	NA	NA	NA
Thyrotoxicosis with toxic single thyroid nodule	Major depressive disorder || id:ebi-a-GCST90086058	rs113894637	20	19587337	-0.159965	0.05609	56637	0.00364729	NA	A	G	TRUE	igd	NA	NA	NA	NA	NA	NA	NA
Thyrotoxicosis with toxic single thyroid nodule	Major depressive disorder || id:ebi-a-GCST90086058	rs12884724	14	59206943	0.0246668	0.0307715	56637	0.423547	NA	A	G	TRUE	igd	NA	NA	NA	NA	NA	NA	NA
Thyrotoxicosis with toxic single thyroid nodule	Major depressive disorder || id:ebi-a-GCST90086058	rs6555107	5	2447859	0.0216398	0.0380567	56637	0.56553	NA	G	C	TRUE	igd	NA	NA	NA	NA	NA	NA	NA
Thyrotoxicosis with toxic single thyroid nodule	Major depressive disorder || id:ebi-a-GCST90086058	rs72766957	1	248518372	-0.0789619	0.0683601	56637	0.241833	NA	C	T	TRUE	igd	NA	NA	NA	NA	NA	NA	NA
Thyrotoxicosis with toxic single thyroid nodule	Major depressive disorder || id:ebi-a-GCST90086058	rs6894669	5	16633411	0.0318398	0.0255923	56637	0.213282	NA	G	C	TRUE	igd	NA	NA	NA	NA	NA	NA	NA
Thyrotoxicosis with toxic single thyroid nodule	Major depressive disorder || id:ebi-a-GCST90086058	rs181257	17	56215010	-0.131298	0.0596525	56637	0.029993	NA	T	C	TRUE	igd	NA	NA	NA	NA	NA	NA	NA
Thyrotoxicosis with toxic single thyroid nodule	Major depressive disorder || id:ebi-a-GCST90086058	rs56836575	12	108783804	-0.0379196	0.0276503	56637	0.16946	NA	A	G	TRUE	igd	NA	NA	NA	NA	NA	NA	NA
Thyrotoxicosis with toxic single thyroid nodule	Major depressive disorder || id:ebi-a-GCST90086058	rs1001036	8	134456244	0.00936936	0.0462039	56637	0.839103	NA	T	G	TRUE	igd	NA	NA	NA	NA	NA	NA	NA
Thyrotoxicosis with toxic single thyroid nodule	Major depressive disorder || id:ebi-a-GCST90086058	rs188654424	16	76122504	0.0230312	0.051758	56637	0.65676	NA	T	C	TRUE	igd	NA	NA	NA	NA	NA	NA	NA
Thyrotoxicosis with toxic single thyroid nodule	Major depressive disorder || id:ebi-a-GCST90086058	rs73574471	10	3789748	-0.00297236	0.0574629	56637	0.952665	NA	C	T	TRUE	igd	NA	NA	NA	NA	NA	NA	NA
Thyrotoxicosis with toxic single thyroid nodule	Major depressive disorder || id:ebi-a-GCST90086058	rs28569405	15	33066582	-0.0115599	0.0318169	56637	0.716129	NA	A	T	TRUE	igd	NA	NA	NA	NA	NA	NA	NA
Thyrotoxicosis with toxic single thyroid nodule	Bipolar disorder bip2021 || id:ieu-b-5110	rs7528689	1	210782669	0.00429923	0.0205	413466	0.8346	NA	T	G	TRUE	igd	NA	NA	NA	NA	NA	NA	NA
Thyrotoxicosis with toxic single thyroid nodule	Bipolar disorder bip2021 || id:ieu-b-5110	rs72694604	1	112459332	-0.0192044	0.017	413466	0.2577	NA	T	C	TRUE	igd	NA	NA	NA	NA	NA	NA	NA
Thyrotoxicosis with toxic single thyroid nodule	Bipolar disorder bip2021 || id:ieu-b-5110	rs62096602	18	66713467	0.00409839	0.0168	413466	0.8057	NA	G	A	TRUE	igd	NA	NA	NA	NA	NA	NA	NA
Thyrotoxicosis with toxic single thyroid nodule	Bipolar disorder bip2021 || id:ieu-b-5110	rs117329063	19	55434652	-0.0361969	0.0527	413466	0.4924	NA	A	G	TRUE	igd	NA	NA	NA	NA	NA	NA	NA
Thyrotoxicosis with toxic single thyroid nodule	Bipolar disorder bip2021 || id:ieu-b-5110	rs117593251	7	138152664	0.0511038	0.0463	413466	0.2693	NA	G	A	TRUE	igd	NA	NA	NA	NA	NA	NA	NA
Thyrotoxicosis with toxic single thyroid nodule	Bipolar disorder bip2021 || id:ieu-b-5110	rs757636	4	25029956	-0.0192044	0.0179	413466	0.2837	NA	T	C	TRUE	igd	NA	NA	NA	NA	NA	NA	NA
Thyrotoxicosis with toxic single thyroid nodule	Bipolar disorder bip2021 || id:ieu-b-5110	rs76545432	10	113139897	0.0850025	0.0345	413466	0.0136301	NA	G	A	TRUE	igd	NA	NA	NA	NA	NA	NA	NA
Thyrotoxicosis with toxic single thyroid nodule	Bipolar disorder bip2021 || id:ieu-b-5110	rs117442655	8	143621308	0.0216016	0.0424	413466	0.610299	NA	T	C	TRUE	igd	NA	NA	NA	NA	NA	NA	NA
Thyrotoxicosis with toxic single thyroid nodule	Bipolar disorder bip2021 || id:ieu-b-5110	rs75651911	7	24468948	-0.0353961	0.0202	413466	0.0793597	NA	C	T	TRUE	igd	NA	NA	NA	NA	NA	NA	NA
Thyrotoxicosis with toxic single thyroid nodule	Bipolar disorder bip2021 || id:ieu-b-5110	rs744065	14	67920941	0.0282966	0.0261	413466	0.2792	NA	T	C	TRUE	igd	NA	NA	NA	NA	NA	NA	NA
Thyrotoxicosis with toxic single thyroid nodule	Bipolar disorder bip2021 || id:ieu-b-5110	rs8141882	22	24260642	0.000500125	0.0294	413466	0.9861	NA	A	T	TRUE	igd	NA	NA	NA	NA	NA	NA	NA
Thyrotoxicosis with toxic single thyroid nodule	Bipolar disorder bip2021 || id:ieu-b-5110	rs73574471	10	3789748	-0.00720399	0.0293	413466	0.8058	NA	C	T	TRUE	igd	NA	NA	NA	NA	NA	NA	NA
Thyrotoxicosis with toxic single thyroid nodule	Bipolar disorder bip2021 || id:ieu-b-5110	rs11721252	3	260896	0.00120072	0.0099	413466	0.903	NA	G	A	TRUE	igd	NA	NA	NA	NA	NA	NA	NA
Thyrotoxicosis with toxic single thyroid nodule	Bipolar disorder bip2021 || id:ieu-b-5110	rs35668745	3	5780374	-0.0333961	0.0151	413466	0.0271	NA	T	G	TRUE	igd	NA	NA	NA	NA	NA	NA	NA
Thyrotoxicosis with toxic single thyroid nodule	Bipolar disorder bip2021 || id:ieu-b-5110	rs10185395	2	164447403	0.00280393	0.0127	413466	0.8232	NA	T	G	TRUE	igd	NA	NA	NA	NA	NA	NA	NA
Thyrotoxicosis with toxic single thyroid nodule	Bipolar disorder bip2021 || id:ieu-b-5110	rs72766957	1	248518372	0.0386993	0.0361	413466	0.2832	NA	C	T	TRUE	igd	NA	NA	NA	NA	NA	NA	NA
Thyrotoxicosis with toxic single thyroid nodule	Bipolar disorder bip2021 || id:ieu-b-5110	rs60383836	7	83422921	0.00040008	0.0292	413466	0.9901	NA	A	G	TRUE	igd	NA	NA	NA	NA	NA	NA	NA
Thyrotoxicosis with toxic single thyroid nodule	Bipolar disorder bip2021 || id:ieu-b-5110	rs3892594	1	14849088	0.0131967	0.0094	413466	0.1594	NA	T	C	TRUE	igd	NA	NA	NA	NA	NA	NA	NA
Thyrotoxicosis with toxic single thyroid nodule	Bipolar disorder bip2021 || id:ieu-b-5110	rs12192146	6	52462731	-0.00499749	0.0157	413466	0.7492	NA	T	C	TRUE	igd	NA	NA	NA	NA	NA	NA	NA
Thyrotoxicosis with toxic single thyroid nodule	Bipolar disorder bip2021 || id:ieu-b-5110	rs118154902	11	92669731	0.0232993	0.0245	413466	0.3404	NA	A	C	TRUE	igd	NA	NA	NA	NA	NA	NA	NA
Thyrotoxicosis with toxic single thyroid nodule	Bipolar disorder bip2021 || id:ieu-b-5110	rs12884724	14	59206943	-0.00269636	0.0143	413466	0.8498	NA	A	G	TRUE	igd	NA	NA	NA	NA	NA	NA	NA
Thyrotoxicosis with toxic single thyroid nodule	Bipolar disorder bip2021 || id:ieu-b-5110	rs2803826	10	118979168	0.0260976	0.02	413466	0.192	NA	G	T	TRUE	igd	NA	NA	NA	NA	NA	NA	NA
Thyrotoxicosis with toxic single thyroid nodule	Bipolar disorder bip2021 || id:ieu-b-5110	rs62082863	18	24653479	0.0236986	0.0109	413466	0.0291199	NA	A	C	TRUE	igd	NA	NA	NA	NA	NA	NA	NA
Thyrotoxicosis with toxic single thyroid nodule	Bipolar disorder bip2021 || id:ieu-b-5110	rs181257	17	56215010	0.0202027	0.0118	413466	0.0856801	NA	T	C	TRUE	igd	NA	NA	NA	NA	NA	NA	NA
Thyrotoxicosis with toxic single thyroid nodule	Bipolar disorder bip2021 || id:ieu-b-5110	rs117567331	21	23625105	-0.0275957	0.0259	413466	0.2855	NA	T	C	TRUE	igd	NA	NA	NA	NA	NA	NA	NA
Thyrotoxicosis with toxic single thyroid nodule	Bipolar disorder bip2021 || id:ieu-b-5110	rs6020433	20	48928805	-0.00330453	0.0094	413466	0.7224	NA	C	G	TRUE	igd	NA	NA	NA	NA	NA	NA	NA
Thyrotoxicosis with toxic single thyroid nodule	Bipolar disorder bip2021 || id:ieu-b-5110	rs74256478	19	32616439	0.00369682	0.014	413466	0.793201	NA	G	C	TRUE	igd	NA	NA	NA	NA	NA	NA	NA
Thyrotoxicosis with toxic single thyroid nodule	Bipolar disorder bip2021 || id:ieu-b-5110	rs115161981	3	99535852	0.0418016	0.028	413466	0.136	NA	C	T	TRUE	igd	NA	NA	NA	NA	NA	NA	NA
Thyrotoxicosis with toxic single thyroid nodule	Bipolar disorder bip2021 || id:ieu-b-5110	rs6843709	4	24565821	0.050704	0.0242	413466	0.0362001	NA	G	A	TRUE	igd	NA	NA	NA	NA	NA	NA	NA
Thyrotoxicosis with toxic single thyroid nodule	Bipolar disorder bip2021 || id:ieu-b-5110	rs6467966	7	83417354	-0.00169856	0.0172	413466	0.9229	NA	A	G	TRUE	igd	NA	NA	NA	NA	NA	NA	NA
Thyrotoxicosis with toxic single thyroid nodule	Bipolar disorder bip2021 || id:ieu-b-5110	rs13281506	8	29334781	-0.0160013	0.0106	413466	0.1323	NA	G	T	TRUE	igd	NA	NA	NA	NA	NA	NA	NA
Thyrotoxicosis with toxic single thyroid nodule	Bipolar disorder bip2021 || id:ieu-b-5110	rs28569405	15	33066582	-0.0152038	0.0153	413466	0.3215	NA	A	T	TRUE	igd	NA	NA	NA	NA	NA	NA	NA
Thyrotoxicosis with toxic single thyroid nodule	Bipolar disorder bip2021 || id:ieu-b-5110	rs146830795	9	138601001	0.0316042	0.035	413466	0.3674	NA	A	G	TRUE	igd	NA	NA	NA	NA	NA	NA	NA
Thyrotoxicosis with toxic single thyroid nodule	Bipolar disorder bip2021 || id:ieu-b-5110	rs1001036	8	134456244	0.00140098	0.0229	413466	0.9499	NA	T	G	TRUE	igd	NA	NA	NA	NA	NA	NA	NA
Thyrotoxicosis with toxic single thyroid nodule	Bipolar disorder bip2021 || id:ieu-b-5110	rs1469820	16	1131879	-0.00119928	0.012	413466	0.9169	NA	C	G	TRUE	igd	NA	NA	NA	NA	NA	NA	NA
Thyrotoxicosis with toxic single thyroid nodule	Bipolar disorder bip2021 || id:ieu-b-5110	rs75153831	20	12457519	-0.0284028	0.0332	413466	0.3931	NA	C	T	TRUE	igd	NA	NA	NA	NA	NA	NA	NA
Thyrotoxicosis with toxic single thyroid nodule	Bipolar disorder bip2021 || id:ieu-b-5110	rs113894637	20	19587337	0.0034961	0.0279	413466	0.8994	NA	A	G	TRUE	igd	NA	NA	NA	NA	NA	NA	NA
Thyrotoxicosis with toxic single thyroid nodule	Bipolar disorder bip2021 || id:ieu-b-5110	rs73029497	3	13219182	0.0162005	0.018	413466	0.3709	NA	A	G	TRUE	igd	NA	NA	NA	NA	NA	NA	NA
Thyrotoxicosis with toxic single thyroid nodule	Bipolar disorder bip2021 || id:ieu-b-5110	rs1841917	3	21504239	0.0117993	0.012	413466	0.3249	NA	T	C	TRUE	igd	NA	NA	NA	NA	NA	NA	NA
Thyrotoxicosis with toxic single thyroid nodule	Bipolar disorder bip2021 || id:ieu-b-5110	rs13389579	2	217630348	-0.0193025	0.01	413466	0.0523697	NA	A	G	TRUE	igd	NA	NA	NA	NA	NA	NA	NA
Thyrotoxicosis with toxic single thyroid nodule	Bipolar disorder bip2021 || id:ieu-b-5110	rs4041343	3	181593141	0.0229002	0.013	413466	0.0789005	NA	C	A	TRUE	igd	NA	NA	NA	NA	NA	NA	NA
Thyrotoxicosis with toxic single thyroid nodule	Bipolar disorder bip2021 || id:ieu-b-5110	rs1149639	1	56613644	-0.00580313	0.0095	413466	0.5418	NA	T	C	TRUE	igd	NA	NA	NA	NA	NA	NA	NA
Thyrotoxicosis with toxic single thyroid nodule	Bipolar disorder bip2021 || id:ieu-b-5110	rs3112256	2	101321822	0.00280393	0.0093	413466	0.763801	NA	T	C	TRUE	igd	NA	NA	NA	NA	NA	NA	NA
Thyrotoxicosis with toxic single thyroid nodule	Bipolar disorder bip2021 || id:ieu-b-5110	rs6555107	5	2447859	0.00409839	0.0189	413466	0.8279	NA	G	C	TRUE	igd	NA	NA	NA	NA	NA	NA	NA
Thyrotoxicosis with toxic single thyroid nodule	Bipolar disorder bip2021 || id:ieu-b-5110	rs2133829	14	27716012	-0.0179971	0.0111	413466	0.1064	NA	T	C	TRUE	igd	NA	NA	NA	NA	NA	NA	NA
Thyrotoxicosis with toxic single thyroid nodule	Bipolar disorder bip2021 || id:ieu-b-5110	rs56836575	12	108783804	0.0157026	0.0126	413466	0.2127	NA	A	G	TRUE	igd	NA	NA	NA	NA	NA	NA	NA
Thyrotoxicosis with toxic single thyroid nodule	Bipolar disorder bip2021 || id:ieu-b-5110	rs4445264	8	66396091	-0.0205964	0.0127	413466	0.1049	NA	T	C	TRUE	igd	NA	NA	NA	NA	NA	NA	NA
Thyrotoxicosis with toxic single thyroid nodule	Bipolar disorder bip2021 || id:ieu-b-5110	rs2439712	15	62723244	-0.023697	0.0478	413466	0.6208	NA	C	T	TRUE	igd	NA	NA	NA	NA	NA	NA	NA
Thyrotoxicosis with toxic single thyroid nodule	Bipolar disorder bip2021 || id:ieu-b-5110	rs2182884	13	27399388	-0.0194987	0.0128	413466	0.1264	NA	A	T	TRUE	igd	NA	NA	NA	NA	NA	NA	NA
Thyrotoxicosis with toxic single thyroid nodule	Bipolar disorder bip2021 || id:ieu-b-5110	rs74477031	7	34452523	-0.00809713	0.0228	413466	0.7212	NA	C	A	TRUE	igd	NA	NA	NA	NA	NA	NA	NA
Thyrotoxicosis with toxic single thyroid nodule	Bipolar disorder bip2021 || id:ieu-b-5110	rs878778	1	11735245	0.0399994	0.0252	413466	0.1135	NA	C	A	TRUE	igd	NA	NA	NA	NA	NA	NA	NA
Thyrotoxicosis with toxic single thyroid nodule	Bipolar disorder bip2021 || id:ieu-b-5110	rs6894669	5	16637505	0.00130085	0.0109	413466	0.9045	NA	G	C	TRUE	igd	TRUE	rs6894669	rs453195	G	C	G	A
Thyrotoxicosis with toxic single thyroid nodule	Recurrent or chronic depression	rs878778	1	11675188	0.0115232	0.0235757	NA	0.625001	NA	C	A	TRUE	igd
Thyrotoxicosis with toxic single thyroid nodule	Recurrent or chronic depression	rs3892594	1	14522592	0.0073968	0.0109582	NA	0.499674	NA	T	C	TRUE	igd
Thyrotoxicosis with toxic single thyroid nodule	Recurrent or chronic depression	rs1149639	1	56147972	-0.0140328	0.0108451	NA	0.19569	NA	T	C	TRUE	igd
Thyrotoxicosis with toxic single thyroid nodule	Recurrent or chronic depression	rs72694604	1	111916710	-0.00157575	0.0157862	NA	0.920489	NA	T	C	TRUE	igd
Thyrotoxicosis with toxic single thyroid nodule	Recurrent or chronic depression	rs7528689	1	210609325	0.0221559	0.0196686	NA	0.259972	NA	T	G	TRUE	igd
Thyrotoxicosis with toxic single thyroid nodule	Recurrent or chronic depression	rs72766957	1	248355070	0.0773151	0.0344558	NA	0.0248393	NA	C	T	TRUE	igd
Thyrotoxicosis with toxic single thyroid nodule	Recurrent or chronic depression	rs3112256	2	100705360	-0.000501128	0.0109077	NA	0.963356	NA	T	C	TRUE	igd
Thyrotoxicosis with toxic single thyroid nodule	Recurrent or chronic depression	rs10185395	2	163590893	0.02561	0.0126938	NA	0.0436405	NA	T	G	TRUE	igd
Thyrotoxicosis with toxic single thyroid nodule	Recurrent or chronic depression	rs13389579	2	216765625	-0.00160045	0.0109754	NA	0.884063	NA	A	G	TRUE	igd
Thyrotoxicosis with toxic single thyroid nodule	Recurrent or chronic depression	rs11721252	3	219213	0.0121827	0.0109252	NA	0.264806	NA	G	A	TRUE	igd
Thyrotoxicosis with toxic single thyroid nodule	Recurrent or chronic depression	rs35668745	3	5738687	-0.00881766	0.0198373	NA	0.656682	NA	T	G	TRUE	igd
Thyrotoxicosis with toxic single thyroid nodule	Recurrent or chronic depression	rs73029497	3	13177682	-0.0158445	0.0190932	NA	0.406623	NA	A	G	TRUE	igd
Thyrotoxicosis with toxic single thyroid nodule	Recurrent or chronic depression	rs1841917	3	21462747	-0.00419644	0.0148138	NA	0.776962	NA	T	C	TRUE	igd
Thyrotoxicosis with toxic single thyroid nodule	Recurrent or chronic depression	rs115161981	3	99817008	0.0279769	0.0397923	NA	0.48201	NA	C	T	TRUE	igd
Thyrotoxicosis with toxic single thyroid nodule	Recurrent or chronic depression	rs4041343	3	181875353	0.0279246	0.0130894	NA	0.0328935	NA	C	A	TRUE	igd
Thyrotoxicosis with toxic single thyroid nodule	Recurrent or chronic depression	rs6843709	4	24564198	0.0122763	0.0211388	NA	0.561409	NA	G	A	TRUE	igd
Thyrotoxicosis with toxic single thyroid nodule	Recurrent or chronic depression	rs757636	4	25028334	0.0204358	0.0231479	NA	0.377325	NA	T	C	TRUE	igd
Thyrotoxicosis with toxic single thyroid nodule	Recurrent or chronic depression	rs73244352	4	43504521	-0.035885	0.0544206	NA	0.509638	NA	C	T	TRUE	igd
Thyrotoxicosis with toxic single thyroid nodule	Recurrent or chronic depression	rs6555107	5	2447745	-0.000354074	0.0138609	NA	0.97962	NA	G	C	TRUE	igd
Thyrotoxicosis with toxic single thyroid nodule	Recurrent or chronic depression	rs6894669	5	16633302	0.00316702	0.01215	NA	0.794355	NA	G	C	TRUE	igd
Thyrotoxicosis with toxic single thyroid nodule	Recurrent or chronic depression	rs112806520	6	39472849	-0.0329459	0.0454527	NA	0.468551	NA	A	G	TRUE	igd
Thyrotoxicosis with toxic single thyroid nodule	Recurrent or chronic depression	rs12192146	6	52597933	0.0206203	0.0186332	NA	0.268448	NA	T	C	TRUE	igd
Thyrotoxicosis with toxic single thyroid nodule	Recurrent or chronic depression	rs75651911	7	24429329	-0.0282868	0.0195814	NA	0.148579	NA	C	T	TRUE	igd
Thyrotoxicosis with toxic single thyroid nodule	Recurrent or chronic depression	rs74477031	7	34412911	0.0667829	0.0370464	NA	0.0714381	NA	C	A	TRUE	igd
Thyrotoxicosis with toxic single thyroid nodule	Recurrent or chronic depression	rs6467966	7	83788038	-0.0603204	0.023659	NA	0.0107852	NA	A	G	TRUE	igd
Thyrotoxicosis with toxic single thyroid nodule	Recurrent or chronic depression	rs60383836	7	83793605	-0.00822226	0.0306875	NA	0.788749	NA	A	G	TRUE	igd
Thyrotoxicosis with toxic single thyroid nodule	Recurrent or chronic depression	rs117593251	7	138467919	-0.0482163	0.029455	NA	0.101641	NA	G	A	TRUE	igd
Thyrotoxicosis with toxic single thyroid nodule	Recurrent or chronic depression	rs13281506	8	29477264	-0.000279042	0.0128376	NA	0.982658	NA	G	T	TRUE	igd
Thyrotoxicosis with toxic single thyroid nodule	Recurrent or chronic depression	rs4445264	8	65483856	0.0112603	0.0151003	NA	0.455846	NA	T	C	TRUE	igd
Thyrotoxicosis with toxic single thyroid nodule	Recurrent or chronic depression	rs1001036	8	133444001	0.00444987	0.0244875	NA	0.855802	NA	T	G	TRUE	igd
Thyrotoxicosis with toxic single thyroid nodule	Recurrent or chronic depression	rs117442655	8	142539947	-0.0426784	0.0325425	NA	0.1897	NA	T	C	TRUE	igd
Thyrotoxicosis with toxic single thyroid nodule	Recurrent or chronic depression	rs150804664	9	74489143	-0.0265944	0.032707	NA	0.416154	NA	A	G	TRUE	igd
Thyrotoxicosis with toxic single thyroid nodule	Recurrent or chronic depression	rs146830795	9	135709155	0.0559413	0.0443656	NA	0.207339	NA	A	G	TRUE	igd
Thyrotoxicosis with toxic single thyroid nodule	Recurrent or chronic depression	rs73574471	10	3747556	-0.0178511	0.027348	NA	0.513926	NA	C	T	TRUE	igd
Thyrotoxicosis with toxic single thyroid nodule	Recurrent or chronic depression	rs78844072	10	101078619	0.0253783	0.0460561	NA	0.581613	NA	T	C	TRUE	igd
Thyrotoxicosis with toxic single thyroid nodule	Recurrent or chronic depression	rs2803826	10	117219657	0.0123319	0.0251458	NA	0.62384	NA	G	T	TRUE	igd
Thyrotoxicosis with toxic single thyroid nodule	Recurrent or chronic depression	rs118154902	11	92936565	-0.00827204	0.0413983	NA	0.841625	NA	A	C	TRUE	igd
Thyrotoxicosis with toxic single thyroid nodule	Recurrent or chronic depression	rs56836575	12	108390027	-0.000362048	0.0134767	NA	0.978568	NA	A	G	TRUE	igd
Thyrotoxicosis with toxic single thyroid nodule	Recurrent or chronic depression	rs78960274	12	131629236	-0.0029474	0.0152843	NA	0.847086	NA	G	A	TRUE	igd
Thyrotoxicosis with toxic single thyroid nodule	Recurrent or chronic depression	rs2182884	13	26825251	-0.0110299	0.0155393	NA	0.477823	NA	A	T	TRUE	igd
Thyrotoxicosis with toxic single thyroid nodule	Recurrent or chronic depression	rs2133829	14	27246806	0.0102244	0.0122677	NA	0.404596	NA	T	C	TRUE	igd
Thyrotoxicosis with toxic single thyroid nodule	Recurrent or chronic depression	rs12884724	14	58740225	0.00730739	0.0143835	NA	0.611426	NA	A	G	TRUE	igd
Thyrotoxicosis with toxic single thyroid nodule	Recurrent or chronic depression	rs744065	14	67454224	0.0290726	0.0295387	NA	0.325006	NA	T	C	TRUE	igd
Thyrotoxicosis with toxic single thyroid nodule	Recurrent or chronic depression	rs28569405	15	32774381	-0.0183254	0.0186102	NA	0.324772	NA	A	T	TRUE	igd
Thyrotoxicosis with toxic single thyroid nodule	Recurrent or chronic depression	rs2439712	15	62431045	-0.0199385	0.0527193	NA	0.705281	NA	C	T	TRUE	igd
Thyrotoxicosis with toxic single thyroid nodule	Recurrent or chronic depression	rs1469820	16	1081879	0.0144626	0.0129209	NA	0.263001	NA	C	G	TRUE	igd
Thyrotoxicosis with toxic single thyroid nodule	Recurrent or chronic depression	rs188654424	16	76088606	0.0134495	0.022775	NA	0.554829	NA	T	C	TRUE	igd
Thyrotoxicosis with toxic single thyroid nodule	Recurrent or chronic depression	rs181257	17	58137649	-0.0195617	0.0148438	NA	0.187558	NA	T	C	TRUE	igd
Thyrotoxicosis with toxic single thyroid nodule	Recurrent or chronic depression	rs62082863	18	27073515	0.0235941	0.012538	NA	0.0598618	NA	A	C	TRUE	igd
Thyrotoxicosis with toxic single thyroid nodule	Recurrent or chronic depression	rs62096602	18	69046230	0.00192907	0.0151456	NA	0.898648	NA	G	A	TRUE	igd
Thyrotoxicosis with toxic single thyroid nodule	Recurrent or chronic depression	rs74256478	19	32125533	-0.0330789	0.0173549	NA	0.0566474	NA	G	C	TRUE	igd
Thyrotoxicosis with toxic single thyroid nodule	Recurrent or chronic depression	rs117329063	19	54923284	0.0165784	0.0436848	NA	0.704317	NA	A	G	TRUE	igd
Thyrotoxicosis with toxic single thyroid nodule	Recurrent or chronic depression	rs75153831	20	12476871	-0.0647205	0.0348304	NA	0.0631466	NA	C	T	TRUE	igd
Thyrotoxicosis with toxic single thyroid nodule	Recurrent or chronic depression	rs113894637	20	19606693	0.0300256	0.0203848	NA	0.140766	NA	A	G	TRUE	igd
Thyrotoxicosis with toxic single thyroid nodule	Recurrent or chronic depression	rs6020433	20	50312268	0.0124688	0.0108949	NA	0.252433	NA	C	G	TRUE	igd
Thyrotoxicosis with toxic single thyroid nodule	Recurrent or chronic depression	rs117567331	21	22252785	-0.0144115	0.0261579	NA	0.581672	NA	T	C	TRUE	igd
Thyrotoxicosis with toxic single thyroid nodule	Recurrent or chronic depression	rs8141882	22	23918455	-0.00430478	0.0434823	NA	0.921138	NA	A	T	TRUE	igd
Thyrotoxicosis with toxic single thyroid nodule	Anxiety disorder	rs878778	1	11675188	-0.0171594	0.0199342	NA	0.389347	NA	C	A	TRUE	igd
Thyrotoxicosis with toxic single thyroid nodule	Anxiety disorder	rs3892594	1	14522592	-0.00313125	0.00923804	NA	0.734646	NA	T	C	TRUE	igd
Thyrotoxicosis with toxic single thyroid nodule	Anxiety disorder	rs1149639	1	56147972	-0.00900734	0.00915915	NA	0.325398	NA	T	C	TRUE	igd
Thyrotoxicosis with toxic single thyroid nodule	Anxiety disorder	rs72694604	1	111916710	-0.0116432	0.0133371	NA	0.382665	NA	T	C	TRUE	igd
Thyrotoxicosis with toxic single thyroid nodule	Anxiety disorder	rs7528689	1	210609325	0.0110304	0.0165541	NA	0.505204	NA	T	G	TRUE	igd
Thyrotoxicosis with toxic single thyroid nodule	Anxiety disorder	rs72766957	1	248355070	0.0442781	0.0289461	NA	0.126097	NA	C	T	TRUE	igd
Thyrotoxicosis with toxic single thyroid nodule	Anxiety disorder	rs3112256	2	100705360	-0.0029689	0.00920309	NA	0.746999	NA	T	C	TRUE	igd
Thyrotoxicosis with toxic single thyroid nodule	Anxiety disorder	rs10185395	2	163590893	0.0200055	0.0107154	NA	0.0619042	NA	T	G	TRUE	igd
Thyrotoxicosis with toxic single thyroid nodule	Anxiety disorder	rs13389579	2	216765625	-0.0160818	0.00927762	NA	0.0830252	NA	A	G	TRUE	igd
Thyrotoxicosis with toxic single thyroid nodule	Anxiety disorder	rs11721252	3	219213	0.010146	0.00923295	NA	0.271815	NA	G	A	TRUE	igd
Thyrotoxicosis with toxic single thyroid nodule	Anxiety disorder	rs35668745	3	5738687	0.00195768	0.0167286	NA	0.90684	NA	T	G	TRUE	igd
Thyrotoxicosis with toxic single thyroid nodule	Anxiety disorder	rs73029497	3	13177682	0.0140851	0.0160734	NA	0.380868	NA	A	G	TRUE	igd
Thyrotoxicosis with toxic single thyroid nodule	Anxiety disorder	rs1841917	3	21462747	0.00840688	0.0125481	NA	0.502876	NA	T	C	TRUE	igd
Thyrotoxicosis with toxic single thyroid nodule	Anxiety disorder	rs115161981	3	99817008	0.0137112	0.0334382	NA	0.681772	NA	C	T	TRUE	igd
Thyrotoxicosis with toxic single thyroid nodule	Anxiety disorder	rs4041343	3	181875353	0.000257712	0.0110519	NA	0.981396	NA	C	A	TRUE	igd
Thyrotoxicosis with toxic single thyroid nodule	Anxiety disorder	rs6843709	4	24564198	0.0517714	0.0175544	NA	0.00318603	NA	G	A	TRUE	igd
Thyrotoxicosis with toxic single thyroid nodule	Anxiety disorder	rs757636	4	25028334	0.0320255	0.0195706	NA	0.101753	NA	T	C	TRUE	igd
Thyrotoxicosis with toxic single thyroid nodule	Anxiety disorder	rs73244352	4	43504521	0.00699219	0.0467544	NA	0.881118	NA	C	T	TRUE	igd
Thyrotoxicosis with toxic single thyroid nodule	Anxiety disorder	rs6555107	5	2447745	-0.0300235	0.0116869	NA	0.0101993	NA	G	C	TRUE	igd
Thyrotoxicosis with toxic single thyroid nodule	Anxiety disorder	rs6894669	5	16633302	0.00618883	0.0102447	NA	0.545778	NA	G	C	TRUE	igd
Thyrotoxicosis with toxic single thyroid nodule	Anxiety disorder	rs112806520	6	39472849	0.0130809	0.0382941	NA	0.732659	NA	A	G	TRUE	igd
Thyrotoxicosis with toxic single thyroid nodule	Anxiety disorder	rs12192146	6	52597933	-0.00882991	0.0156865	NA	0.573503	NA	T	C	TRUE	igd
Thyrotoxicosis with toxic single thyroid nodule	Anxiety disorder	rs75651911	7	24429329	0.00868107	0.0164783	NA	0.598319	NA	C	T	TRUE	igd
Thyrotoxicosis with toxic single thyroid nodule	Anxiety disorder	rs74477031	7	34412911	0.0609025	0.0314193	NA	0.0525763	NA	C	A	TRUE	igd
Thyrotoxicosis with toxic single thyroid nodule	Anxiety disorder	rs6467966	7	83788038	-0.0623764	0.0201342	NA	0.00194809	NA	A	G	TRUE	igd
Thyrotoxicosis with toxic single thyroid nodule	Anxiety disorder	rs60383836	7	83793605	0.001644	0.0260136	NA	0.949609	NA	A	G	TRUE	igd
Thyrotoxicosis with toxic single thyroid nodule	Anxiety disorder	rs117593251	7	138467919	0.00391523	0.0249166	NA	0.87514	NA	G	A	TRUE	igd
Thyrotoxicosis with toxic single thyroid nodule	Anxiety disorder	rs13281506	8	29477264	-0.00528275	0.0108258	NA	0.625564	NA	G	T	TRUE	igd
Thyrotoxicosis with toxic single thyroid nodule	Anxiety disorder	rs4445264	8	65483856	0.012775	0.0127604	NA	0.316758	NA	T	C	TRUE	igd
Thyrotoxicosis with toxic single thyroid nodule	Anxiety disorder	rs1001036	8	133444001	0.0415888	0.0206841	NA	0.0443609	NA	T	G	TRUE	igd
Thyrotoxicosis with toxic single thyroid nodule	Anxiety disorder	rs117442655	8	142539947	-0.0206658	0.0274554	NA	0.451626	NA	T	C	TRUE	igd
Thyrotoxicosis with toxic single thyroid nodule	Anxiety disorder	rs150804664	9	74489143	-0.0256911	0.0277204	NA	0.354033	NA	A	G	TRUE	igd
Thyrotoxicosis with toxic single thyroid nodule	Anxiety disorder	rs146830795	9	135709155	-0.00586187	0.0373731	NA	0.875365	NA	A	G	TRUE	igd
Thyrotoxicosis with toxic single thyroid nodule	Anxiety disorder	rs73574471	10	3747556	-0.0345123	0.0231261	NA	0.135607	NA	C	T	TRUE	igd
Thyrotoxicosis with toxic single thyroid nodule	Anxiety disorder	rs78844072	10	101078619	0.037405	0.0386733	NA	0.333442	NA	T	C	TRUE	igd
Thyrotoxicosis with toxic single thyroid nodule	Anxiety disorder	rs2803826	10	117219657	0.0401935	0.021198	NA	0.0579469	NA	G	T	TRUE	igd
Thyrotoxicosis with toxic single thyroid nodule	Anxiety disorder	rs118154902	11	92936565	0.0502594	0.0345353	NA	0.145585	NA	A	C	TRUE	igd
Thyrotoxicosis with toxic single thyroid nodule	Anxiety disorder	rs56836575	12	108390027	0.00851785	0.0113759	NA	0.454	NA	A	G	TRUE	igd
Thyrotoxicosis with toxic single thyroid nodule	Anxiety disorder	rs78960274	12	131629236	0.00747982	0.0128651	NA	0.560969	NA	G	A	TRUE	igd
Thyrotoxicosis with toxic single thyroid nodule	Anxiety disorder	rs2182884	13	26825251	-0.00762435	0.0131157	NA	0.561029	NA	A	T	TRUE	igd
Thyrotoxicosis with toxic single thyroid nodule	Anxiety disorder	rs2133829	14	27246806	-0.0110352	0.0103661	NA	0.287081	NA	T	C	TRUE	igd
Thyrotoxicosis with toxic single thyroid nodule	Anxiety disorder	rs12884724	14	58740225	-0.00254856	0.0121367	NA	0.833677	NA	A	G	TRUE	igd
Thyrotoxicosis with toxic single thyroid nodule	Anxiety disorder	rs744065	14	67454224	-0.00600741	0.0248711	NA	0.809135	NA	T	C	TRUE	igd
Thyrotoxicosis with toxic single thyroid nodule	Anxiety disorder	rs28569405	15	32774381	-0.00704178	0.0157057	NA	0.653895	NA	A	T	TRUE	igd
Thyrotoxicosis with toxic single thyroid nodule	Anxiety disorder	rs2439712	15	62431045	0.0243256	0.0448695	NA	0.587721	NA	C	T	TRUE	igd
Thyrotoxicosis with toxic single thyroid nodule	Anxiety disorder	rs1469820	16	1081879	0.0287321	0.0108723	NA	0.00822508	NA	C	G	TRUE	igd
Thyrotoxicosis with toxic single thyroid nodule	Anxiety disorder	rs188654424	16	76088606	-0.0194792	0.0192892	NA	0.312568	NA	T	C	TRUE	igd
Thyrotoxicosis with toxic single thyroid nodule	Anxiety disorder	rs181257	17	58137649	-0.0103735	0.0124776	NA	0.405764	NA	T	C	TRUE	igd
Thyrotoxicosis with toxic single thyroid nodule	Anxiety disorder	rs62082863	18	27073515	0.0235313	0.0105751	NA	0.0260699	NA	A	C	TRUE	igd
Thyrotoxicosis with toxic single thyroid nodule	Anxiety disorder	rs62096602	18	69046230	0.00523099	0.0127503	NA	0.681612	NA	G	A	TRUE	igd
Thyrotoxicosis with toxic single thyroid nodule	Anxiety disorder	rs74256478	19	32125533	0.00412783	0.0146751	NA	0.778494	NA	G	C	TRUE	igd
Thyrotoxicosis with toxic single thyroid nodule	Anxiety disorder	rs117329063	19	54923284	-0.0262633	0.0371894	NA	0.480062	NA	A	G	TRUE	igd
Thyrotoxicosis with toxic single thyroid nodule	Anxiety disorder	rs75153831	20	12476871	-0.0309469	0.0293821	NA	0.292223	NA	C	T	TRUE	igd
Thyrotoxicosis with toxic single thyroid nodule	Anxiety disorder	rs113894637	20	19606693	0.028021	0.0171895	NA	0.103075	NA	A	G	TRUE	igd
Thyrotoxicosis with toxic single thyroid nodule	Anxiety disorder	rs6020433	20	50312268	0.00858655	0.00920624	NA	0.350981	NA	C	G	TRUE	igd
Thyrotoxicosis with toxic single thyroid nodule	Anxiety disorder	rs117567331	21	22252785	0.0184085	0.0221331	NA	0.405566	NA	T	C	TRUE	igd
Thyrotoxicosis with toxic single thyroid nodule	Anxiety disorder	rs8141882	22	23918455	0.0359449	0.0367094	NA	0.327493	NA	A	T	TRUE	igd
Non-cancer illness code, self-reported hyperthyroidismthyrotoxicosis	Major depressive disorder || id:ebi-a-GCST90086058	rs10195156	2	168445853	0.0261251	0.0267053	56637	0.328401	NA	C	T	TRUE	igd
Non-cancer illness code, self-reported hyperthyroidismthyrotoxicosis	Major depressive disorder || id:ebi-a-GCST90086058	rs6679677	1	114303808	0.0295489	0.0331684	56637	0.374073	NA	A	C	TRUE	igd
Non-cancer illness code, self-reported hyperthyroidismthyrotoxicosis	Major depressive disorder || id:ebi-a-GCST90086058	rs71508903	10	63779871	-0.0475689	0.0268769	56637	0.0759102	NA	T	C	TRUE	igd
Non-cancer illness code, self-reported hyperthyroidismthyrotoxicosis	Major depressive disorder || id:ebi-a-GCST90086058	rs1559810	3	188124354	0.00565498	0.0264981	56637	0.830973	NA	A	C	TRUE	igd
Non-cancer illness code, self-reported hyperthyroidismthyrotoxicosis	Major depressive disorder || id:ebi-a-GCST90086058	rs11729055	4	10709726	0.00513168	0.0307205	56637	0.867289	NA	T	C	TRUE	igd
Non-cancer illness code, self-reported hyperthyroidismthyrotoxicosis	Major depressive disorder || id:ebi-a-GCST90086058	rs11736377	4	40301264	-0.0767741	0.0507917	56637	0.130252	NA	T	C	TRUE	igd
Non-cancer illness code, self-reported hyperthyroidismthyrotoxicosis	Major depressive disorder || id:ebi-a-GCST90086058	rs12741781	1	243428152	-0.0170847	0.0255544	56637	0.503829	NA	G	T	TRUE	igd
Non-cancer illness code, self-reported hyperthyroidismthyrotoxicosis	Major depressive disorder || id:ebi-a-GCST90086058	rs3087243	2	204738919	-0.0323732	0.0274504	56637	0.238966	NA	A	G	TRUE	igd
Non-cancer illness code, self-reported hyperthyroidismthyrotoxicosis	Major depressive disorder || id:ebi-a-GCST90086058	rs71542456	6	32631807	0.0192043	0.0310126	56637	0.536216	NA	G	A	TRUE	igd
Non-cancer illness code, self-reported hyperthyroidismthyrotoxicosis	Major depressive disorder || id:ebi-a-GCST90086058	rs1794279	6	32667595	0.00828035	0.0484064	56637	0.864154	NA	T	G	TRUE	igd
Non-cancer illness code, self-reported hyperthyroidismthyrotoxicosis	Major depressive disorder || id:ebi-a-GCST90086058	rs17664732	8	32437118	0.0272038	0.0253839	56637	0.283984	NA	C	T	TRUE	igd
Non-cancer illness code, self-reported hyperthyroidismthyrotoxicosis	Major depressive disorder || id:ebi-a-GCST90086058	rs59129932	19	4838056	-0.0266374	0.0333856	56637	0.408231	NA	G	A	TRUE	igd
Non-cancer illness code, self-reported hyperthyroidismthyrotoxicosis	Major depressive disorder || id:ebi-a-GCST90086058	rs7127307	11	128187383	-0.0292997	0.02811	56637	0.298004	NA	C	T	TRUE	igd
Non-cancer illness code, self-reported hyperthyroidismthyrotoxicosis	Major depressive disorder || id:ebi-a-GCST90086058	rs6427397	1	157705725	0.00845357	0.026936	56637	0.753552	NA	T	C	TRUE	igd
Non-cancer illness code, self-reported hyperthyroidismthyrotoxicosis	Major depressive disorder || id:ebi-a-GCST90086058	rs11885501	2	10471666	0.0623147	0.0277846	56637	0.0244079	NA	G	A	TRUE	igd
Non-cancer illness code, self-reported hyperthyroidismthyrotoxicosis	Major depressive disorder || id:ebi-a-GCST90086058	rs409602	5	156608284	-0.0344401	0.028913	56637	0.232623	NA	A	T	TRUE	igd
Non-cancer illness code, self-reported hyperthyroidismthyrotoxicosis	Major depressive disorder || id:ebi-a-GCST90086058	rs185774696	6	32618190	-0.0144142	0.0681914	56637	0.816139	NA	T	C	TRUE	igd
Non-cancer illness code, self-reported hyperthyroidismthyrotoxicosis	Major depressive disorder || id:ebi-a-GCST90086058	rs9894461	17	26485069	0.00427531	0.0264719	56637	0.871711	NA	T	C	TRUE	igd
Non-cancer illness code, self-reported hyperthyroidismthyrotoxicosis	Major depressive disorder || id:ebi-a-GCST90086058	rs10087240	8	129012574	0.021011	0.0279281	56637	0.451336	NA	T	C	TRUE	igd
Non-cancer illness code, self-reported hyperthyroidismthyrotoxicosis	Major depressive disorder || id:ebi-a-GCST90086058	rs3113288	7	68532146	0.00959929	0.0267027	56637	0.719131	NA	G	A	TRUE	igd
Non-cancer illness code, self-reported hyperthyroidismthyrotoxicosis	Major depressive disorder || id:ebi-a-GCST90086058	rs9368644	6	30797083	0.0550787	0.0273423	56637	0.044456	NA	T	C	TRUE	igd
Non-cancer illness code, self-reported hyperthyroidismthyrotoxicosis	Major depressive disorder || id:ebi-a-GCST90086058	rs72928038	6	90976768	0.0373277	0.0274598	56637	0.174765	NA	A	G	TRUE	igd
Non-cancer illness code, self-reported hyperthyroidismthyrotoxicosis	Major depressive disorder || id:ebi-a-GCST90086058	rs820048	3	27997228	-0.018407	0.0345156	56637	0.594382	NA	C	A	TRUE	igd
Non-cancer illness code, self-reported hyperthyroidismthyrotoxicosis	Major depressive disorder || id:ebi-a-GCST90086058	rs11008355	10	31412561	0.0254708	0.0256142	56637	0.320223	NA	C	G	TRUE	igd
Non-cancer illness code, self-reported hyperthyroidismthyrotoxicosis	Major depressive disorder || id:ebi-a-GCST90086058	rs17651741	15	38869666	0.0420028	0.0262695	56637	0.110315	NA	A	G	TRUE	igd
Non-cancer illness code, self-reported hyperthyroidismthyrotoxicosis	Major depressive disorder || id:ebi-a-GCST90086058	rs11683617	2	216593693	0.068618	0.0529076	56637	0.191285	NA	T	C	TRUE	igd
Non-cancer illness code, self-reported hyperthyroidismthyrotoxicosis	Major depressive disorder || id:ebi-a-GCST90086058	rs6432090	2	10445622	0.0400458	0.0464809	56637	0.382395	NA	G	A	TRUE	igd
Non-cancer illness code, self-reported hyperthyroidismthyrotoxicosis	Major depressive disorder || id:ebi-a-GCST90086058	rs444210	6	167390242	-0.000300864	0.0311466	56637	0.992292	NA	G	A	TRUE	igd
Non-cancer illness code, self-reported hyperthyroidismthyrotoxicosis	Major depressive disorder || id:ebi-a-GCST90086058	rs7090530	10	6110875	-0.0121837	0.0336761	56637	0.717765	NA	A	C	TRUE	igd
Non-cancer illness code, self-reported hyperthyroidismthyrotoxicosis	Major depressive disorder || id:ebi-a-GCST90086058	rs11671004	19	35987994	0.0121803	0.0275768	56637	0.658487	NA	T	C	TRUE	igd
Non-cancer illness code, self-reported hyperthyroidismthyrotoxicosis	Major depressive disorder || id:ebi-a-GCST90086058	rs7310615	12	111865049	0.0879912	0.0299874	56637	0.00316833	NA	G	C	TRUE	igd
Non-cancer illness code, self-reported hyperthyroidismthyrotoxicosis	Major depressive disorder || id:ebi-a-GCST90086058	rs11642757	16	79753467	-0.0242764	0.0256522	56637	0.344107	NA	A	G	TRUE	igd
Non-cancer illness code, self-reported hyperthyroidismthyrotoxicosis	Major depressive disorder || id:ebi-a-GCST90086058	rs56079671	7	139466379	-0.0139623	0.0280328	56637	0.61816	NA	A	G	TRUE	igd
Non-cancer illness code, self-reported hyperthyroidismthyrotoxicosis	Major depressive disorder || id:ebi-a-GCST90086058	rs72723620	14	75995389	-0.0103674	0.0296466	56637	0.726389	NA	A	G	TRUE	igd
Non-cancer illness code, self-reported hyperthyroidismthyrotoxicosis	Major depressive disorder || id:ebi-a-GCST90086058	rs4409785	11	95311422	-0.0323117	0.027235	56637	0.234736	NA	C	T	TRUE	igd
Non-cancer illness code, self-reported hyperthyroidismthyrotoxicosis	Major depressive disorder || id:ebi-a-GCST90086058	rs2160215	14	81461472	0.0395023	0.0259886	56637	0.128121	NA	C	T	TRUE	igd
Non-cancer illness code, self-reported hyperthyroidismthyrotoxicosis	Bipolar disorder bip2021 || id:ieu-b-5110	rs6427397	1	157705725	-0.0106036	0.0095	413466	0.2658	NA	T	C	TRUE	igd	NA	NA	NA	NA	NA	NA	NA
Non-cancer illness code, self-reported hyperthyroidismthyrotoxicosis	Bipolar disorder bip2021 || id:ieu-b-5110	rs7127307	11	128187383	-0.0132025	0.0096	413466	0.1688	NA	C	T	TRUE	igd	NA	NA	NA	NA	NA	NA	NA
Non-cancer illness code, self-reported hyperthyroidismthyrotoxicosis	Bipolar disorder bip2021 || id:ieu-b-5110	rs71508903	10	63779871	-0.00819632	0.012	413466	0.4978	NA	T	C	TRUE	igd	NA	NA	NA	NA	NA	NA	NA
Non-cancer illness code, self-reported hyperthyroidismthyrotoxicosis	Bipolar disorder bip2021 || id:ieu-b-5110	rs185774696	6	32618190	-0.103296	0.0283	413466	0.000259597	NA	T	C	TRUE	igd	NA	NA	NA	NA	NA	NA	NA
Non-cancer illness code, self-reported hyperthyroidismthyrotoxicosis	Bipolar disorder bip2021 || id:ieu-b-5110	rs72928038	6	90976768	-0.0218006	0.0131	413466	0.0968702	NA	A	G	TRUE	igd	NA	NA	NA	NA	NA	NA	NA
Non-cancer illness code, self-reported hyperthyroidismthyrotoxicosis	Bipolar disorder bip2021 || id:ieu-b-5110	rs3113288	7	68532146	-0.0235993	0.0095	413466	0.0128899	NA	G	A	TRUE	igd	NA	NA	NA	NA	NA	NA	NA
Non-cancer illness code, self-reported hyperthyroidismthyrotoxicosis	Bipolar disorder bip2021 || id:ieu-b-5110	rs11724048	4	7672785	-0.0020978	0.0116	413466	0.8561	NA	T	G	TRUE	igd	NA	NA	NA	NA	NA	NA	NA
Non-cancer illness code, self-reported hyperthyroidismthyrotoxicosis	Bipolar disorder bip2021 || id:ieu-b-5110	rs12741781	1	243428152	-0.0285	0.01	413466	0.00438097	NA	G	T	TRUE	igd	NA	NA	NA	NA	NA	NA	NA
Non-cancer illness code, self-reported hyperthyroidismthyrotoxicosis	Bipolar disorder bip2021 || id:ieu-b-5110	rs6432090	2	10445622	0.0031951	0.0102	413466	0.751299	NA	G	A	TRUE	igd	NA	NA	NA	NA	NA	NA	NA
Non-cancer illness code, self-reported hyperthyroidismthyrotoxicosis	Bipolar disorder bip2021 || id:ieu-b-5110	rs409602	5	156608284	-0.0158044	0.0134	413466	0.2371	NA	A	T	TRUE	igd	NA	NA	NA	NA	NA	NA	NA
Non-cancer illness code, self-reported hyperthyroidismthyrotoxicosis	Bipolar disorder bip2021 || id:ieu-b-5110	rs1559810	3	188124354	-0.0332994	0.0095	413466	0.000471704	NA	A	C	TRUE	igd	NA	NA	NA	NA	NA	NA	NA
Non-cancer illness code, self-reported hyperthyroidismthyrotoxicosis	Bipolar disorder bip2021 || id:ieu-b-5110	rs72723620	14	75995389	0.0302015	0.0142	413466	0.0329003	NA	A	G	TRUE	igd	NA	NA	NA	NA	NA	NA	NA
Non-cancer illness code, self-reported hyperthyroidismthyrotoxicosis	Bipolar disorder bip2021 || id:ieu-b-5110	rs11729055	4	10709726	0.00470103	0.0093	413466	0.611	NA	T	C	TRUE	igd	NA	NA	NA	NA	NA	NA	NA
Non-cancer illness code, self-reported hyperthyroidismthyrotoxicosis	Bipolar disorder bip2021 || id:ieu-b-5110	rs820048	3	27997228	0.00739729	0.0099	413466	0.4525	NA	C	A	TRUE	igd	NA	NA	NA	NA	NA	NA	NA
Non-cancer illness code, self-reported hyperthyroidismthyrotoxicosis	Bipolar disorder bip2021 || id:ieu-b-5110	rs10195156	2	168445853	-0.00119928	0.012	413466	0.9179	NA	C	T	TRUE	igd	NA	NA	NA	NA	NA	NA	NA
Non-cancer illness code, self-reported hyperthyroidismthyrotoxicosis	Bipolar disorder bip2021 || id:ieu-b-5110	rs9894461	17	26485069	0.0267958	0.0118	413466	0.0229002	NA	T	C	TRUE	igd	NA	NA	NA	NA	NA	NA	NA
Non-cancer illness code, self-reported hyperthyroidismthyrotoxicosis	Bipolar disorder bip2021 || id:ieu-b-5110	rs7090530	10	6110875	0.00470103	0.0096	413466	0.6217	NA	A	C	TRUE	igd	NA	NA	NA	NA	NA	NA	NA
Non-cancer illness code, self-reported hyperthyroidismthyrotoxicosis	Bipolar disorder bip2021 || id:ieu-b-5110	rs4409785	11	95311422	-0.0156962	0.0124	413466	0.2067	NA	C	T	TRUE	igd	NA	NA	NA	NA	NA	NA	NA
Non-cancer illness code, self-reported hyperthyroidismthyrotoxicosis	Bipolar disorder bip2021 || id:ieu-b-5110	rs11642757	16	79753467	0.00170145	0.0099	413466	0.8618	NA	A	G	TRUE	igd	NA	NA	NA	NA	NA	NA	NA
Non-cancer illness code, self-reported hyperthyroidismthyrotoxicosis	Bipolar disorder bip2021 || id:ieu-b-5110	rs11671004	19	35987994	0.0216016	0.0123	413466	0.0784007	NA	T	C	TRUE	igd	NA	NA	NA	NA	NA	NA	NA
Non-cancer illness code, self-reported hyperthyroidismthyrotoxicosis	Bipolar disorder bip2021 || id:ieu-b-5110	rs11736377	4	40301264	0.005103	0.0106	413466	0.6323	NA	T	C	TRUE	igd	NA	NA	NA	NA	NA	NA	NA
Non-cancer illness code, self-reported hyperthyroidismthyrotoxicosis	Bipolar disorder bip2021 || id:ieu-b-5110	rs11885501	2	10471666	0.0034961	0.0101	413466	0.7268	NA	G	A	TRUE	igd	NA	NA	NA	NA	NA	NA	NA
Non-cancer illness code, self-reported hyperthyroidismthyrotoxicosis	Bipolar disorder bip2021 || id:ieu-b-5110	rs6679677	1	114303808	-0.00789872	0.0153	413466	0.6077	NA	A	C	TRUE	igd	NA	NA	NA	NA	NA	NA	NA
Non-cancer illness code, self-reported hyperthyroidismthyrotoxicosis	Bipolar disorder bip2021 || id:ieu-b-5110	rs17664732	8	32437118	-0.017496	0.0106	413466	0.0985508	NA	C	T	TRUE	igd	NA	NA	NA	NA	NA	NA	NA
Non-cancer illness code, self-reported hyperthyroidismthyrotoxicosis	Bipolar disorder bip2021 || id:ieu-b-5110	rs2160215	14	81461472	0.00680309	0.0097	413466	0.4811	NA	C	T	TRUE	igd	NA	NA	NA	NA	NA	NA	NA
Non-cancer illness code, self-reported hyperthyroidismthyrotoxicosis	Bipolar disorder bip2021 || id:ieu-b-5110	rs59129932	19	4838056	0.000900405	0.0098	413466	0.9246	NA	G	A	TRUE	igd	NA	NA	NA	NA	NA	NA	NA
Non-cancer illness code, self-reported hyperthyroidismthyrotoxicosis	Bipolar disorder bip2021 || id:ieu-b-5110	rs444210	6	167390242	0.00190181	0.0094	413466	0.8358	NA	G	A	TRUE	igd	NA	NA	NA	NA	NA	NA	NA
Non-cancer illness code, self-reported hyperthyroidismthyrotoxicosis	Bipolar disorder bip2021 || id:ieu-b-5110	rs71542456	6	32631807	-0.0459003	0.0231	413466	0.0467498	NA	G	A	TRUE	igd	NA	NA	NA	NA	NA	NA	NA
Non-cancer illness code, self-reported hyperthyroidismthyrotoxicosis	Bipolar disorder bip2021 || id:ieu-b-5110	rs17651741	15	38869666	0.0133994	0.012	413466	0.261	NA	A	G	TRUE	igd	NA	NA	NA	NA	NA	NA	NA
Non-cancer illness code, self-reported hyperthyroidismthyrotoxicosis	Bipolar disorder bip2021 || id:ieu-b-5110	rs11008355	10	31412561	-0.0178006	0.011	413466	0.1062	NA	C	G	TRUE	igd	NA	NA	NA	NA	NA	NA	NA
Non-cancer illness code, self-reported hyperthyroidismthyrotoxicosis	Bipolar disorder bip2021 || id:ieu-b-5110	rs7310615	12	111865049	-0.000499875	0.01	413466	0.9614	NA	G	C	TRUE	igd	NA	NA	NA	NA	NA	NA	NA
Non-cancer illness code, self-reported hyperthyroidismthyrotoxicosis	Bipolar disorder bip2021 || id:ieu-b-5110	rs10087240	8	129012574	-0.00529595	0.0093	413466	0.5665	NA	T	C	TRUE	igd	NA	NA	NA	NA	NA	NA	NA
Non-cancer illness code, self-reported hyperthyroidismthyrotoxicosis	Bipolar disorder bip2021 || id:ieu-b-5110	rs9368644	6	30797083	0.0249999	0.013	413466	0.0541901	NA	T	C	TRUE	igd	NA	NA	NA	NA	NA	NA	NA
Non-cancer illness code, self-reported hyperthyroidismthyrotoxicosis	Bipolar disorder bip2021 || id:ieu-b-5110	rs1794279	6	32667595	-0.0725997	0.0161	413466	6.17504e-06	NA	T	G	TRUE	igd	NA	NA	NA	NA	NA	NA	NA
Non-cancer illness code, self-reported hyperthyroidismthyrotoxicosis	Bipolar disorder bip2021 || id:ieu-b-5110	rs3087243	2	204738919	0.0102019	0.0094	413466	0.2786	NA	A	G	TRUE	igd	NA	NA	NA	NA	NA	NA	NA
Non-cancer illness code, self-reported hyperthyroidismthyrotoxicosis	Bipolar disorder bip2021 || id:ieu-b-5110	rs11683617	2	216618382	0.0103029	0.0105	413466	0.326	NA	T	C	TRUE	igd	TRUE	rs11683617	rs13026940	C	T	A	G
Non-cancer illness code, self-reported hyperthyroidismthyrotoxicosis	Bipolar disorder bip2021 || id:ieu-b-5110	rs56079671	7	139470733	-0.00960374	0.0129	413466	0.4543	NA	A	G	TRUE	igd	TRUE	rs56079671	rs74620925	A	G	T	C
Non-cancer illness code, self-reported hyperthyroidismthyrotoxicosis	Recurrent or chronic depression	rs6679677	1	113761186	0.000796031	0.0152802	NA	0.958453	NA	A	C	TRUE	igd	NA	NA	NA	NA	NA	NA	NA
Non-cancer illness code, self-reported hyperthyroidismthyrotoxicosis	Recurrent or chronic depression	rs6427397	1	157735935	0.00533006	0.0111476	NA	0.632556	NA	T	C	TRUE	igd	NA	NA	NA	NA	NA	NA	NA
Non-cancer illness code, self-reported hyperthyroidismthyrotoxicosis	Recurrent or chronic depression	rs12741781	1	243264850	-0.0155962	0.0117718	NA	0.185211	NA	G	T	TRUE	igd	NA	NA	NA	NA	NA	NA	NA
Non-cancer illness code, self-reported hyperthyroidismthyrotoxicosis	Recurrent or chronic depression	rs6432090	2	10305496	0.0145383	0.0115603	NA	0.208534	NA	G	A	TRUE	igd	NA	NA	NA	NA	NA	NA	NA
Non-cancer illness code, self-reported hyperthyroidismthyrotoxicosis	Recurrent or chronic depression	rs11885501	2	10331540	0.015093	0.0115771	NA	0.192339	NA	G	A	TRUE	igd	NA	NA	NA	NA	NA	NA	NA
Non-cancer illness code, self-reported hyperthyroidismthyrotoxicosis	Recurrent or chronic depression	rs10195156	2	167589343	-0.00247086	0.0130588	NA	0.849928	NA	C	T	TRUE	igd	NA	NA	NA	NA	NA	NA	NA
Non-cancer illness code, self-reported hyperthyroidismthyrotoxicosis	Recurrent or chronic depression	rs3087243	2	203874196	-0.00411482	0.0115472	NA	0.721579	NA	A	G	TRUE	igd	NA	NA	NA	NA	NA	NA	NA
Non-cancer illness code, self-reported hyperthyroidismthyrotoxicosis	Recurrent or chronic depression	rs11683617	2	215728970	-0.0292628	0.0130772	NA	0.0252412	NA	T	C	TRUE	igd	NA	NA	NA	NA	NA	NA	NA
Non-cancer illness code, self-reported hyperthyroidismthyrotoxicosis	Recurrent or chronic depression	rs1559810	3	188406566	-0.00133438	0.010873	NA	0.902325	NA	A	C	TRUE	igd	NA	NA	NA	NA	NA	NA	NA
Non-cancer illness code, self-reported hyperthyroidismthyrotoxicosis	Recurrent or chronic depression	rs11724048	4	7671058	0.00678924	0.0142005	NA	0.632579	NA	T	G	TRUE	igd	NA	NA	NA	NA	NA	NA	NA
Non-cancer illness code, self-reported hyperthyroidismthyrotoxicosis	Recurrent or chronic depression	rs11729055	4	10708102	0.00298167	0.0109343	NA	0.785093	NA	T	C	TRUE	igd	NA	NA	NA	NA	NA	NA	NA
Non-cancer illness code, self-reported hyperthyroidismthyrotoxicosis	Recurrent or chronic depression	rs11736377	4	40299247	0.0136869	0.0126762	NA	0.280259	NA	T	C	TRUE	igd	NA	NA	NA	NA	NA	NA	NA
Non-cancer illness code, self-reported hyperthyroidismthyrotoxicosis	Recurrent or chronic depression	rs409602	5	157181273	0.0135852	0.017285	NA	0.431896	NA	A	T	TRUE	igd	NA	NA	NA	NA	NA	NA	NA
Non-cancer illness code, self-reported hyperthyroidismthyrotoxicosis	Recurrent or chronic depression	rs9368644	6	30829306	0.00327429	0.0145048	NA	0.821405	NA	T	C	TRUE	igd	NA	NA	NA	NA	NA	NA	NA
Non-cancer illness code, self-reported hyperthyroidismthyrotoxicosis	Recurrent or chronic depression	rs72928038	6	90267049	0.0109439	0.0170259	NA	0.520365	NA	A	G	TRUE	igd	NA	NA	NA	NA	NA	NA	NA
Non-cancer illness code, self-reported hyperthyroidismthyrotoxicosis	Recurrent or chronic depression	rs444210	6	166976754	0.0144778	0.0108608	NA	0.18252	NA	G	A	TRUE	igd	NA	NA	NA	NA	NA	NA	NA
Non-cancer illness code, self-reported hyperthyroidismthyrotoxicosis	Recurrent or chronic depression	rs3113288	7	69067159	0.00328579	0.0108908	NA	0.762878	NA	G	A	TRUE	igd	NA	NA	NA	NA	NA	NA	NA
Non-cancer illness code, self-reported hyperthyroidismthyrotoxicosis	Recurrent or chronic depression	rs56079671	7	139766580	-0.00929375	0.0144173	NA	0.519169	NA	A	G	TRUE	igd	NA	NA	NA	NA	NA	NA	NA
Non-cancer illness code, self-reported hyperthyroidismthyrotoxicosis	Recurrent or chronic depression	rs17664732	8	32579600	-0.02287	0.0115317	NA	0.0473424	NA	C	T	TRUE	igd	NA	NA	NA	NA	NA	NA	NA
Non-cancer illness code, self-reported hyperthyroidismthyrotoxicosis	Recurrent or chronic depression	rs10087240	8	128000328	-0.0236757	0.0108826	NA	0.029589	NA	T	C	TRUE	igd	NA	NA	NA	NA	NA	NA	NA
Non-cancer illness code, self-reported hyperthyroidismthyrotoxicosis	Recurrent or chronic depression	rs7090530	10	6068912	0.00328884	0.0115944	NA	0.776673	NA	A	C	TRUE	igd	NA	NA	NA	NA	NA	NA	NA
Non-cancer illness code, self-reported hyperthyroidismthyrotoxicosis	Recurrent or chronic depression	rs11008355	10	31123632	0.0194901	0.0142041	NA	0.170016	NA	C	G	TRUE	igd	NA	NA	NA	NA	NA	NA	NA
Non-cancer illness code, self-reported hyperthyroidismthyrotoxicosis	Recurrent or chronic depression	rs71508903	10	62020112	-0.0223784	0.0139993	NA	0.109924	NA	T	C	TRUE	igd	NA	NA	NA	NA	NA	NA	NA
Non-cancer illness code, self-reported hyperthyroidismthyrotoxicosis	Recurrent or chronic depression	rs4409785	11	95578258	0.00753057	0.0145757	NA	0.605399	NA	C	T	TRUE	igd	NA	NA	NA	NA	NA	NA	NA
Non-cancer illness code, self-reported hyperthyroidismthyrotoxicosis	Recurrent or chronic depression	rs7127307	11	128317488	-0.01421	0.0109769	NA	0.195478	NA	C	T	TRUE	igd	NA	NA	NA	NA	NA	NA	NA
Non-cancer illness code, self-reported hyperthyroidismthyrotoxicosis	Recurrent or chronic depression	rs7310615	12	111427245	-0.00612127	0.011063	NA	0.580051	NA	G	C	TRUE	igd	NA	NA	NA	NA	NA	NA	NA
Non-cancer illness code, self-reported hyperthyroidismthyrotoxicosis	Recurrent or chronic depression	rs72723620	14	75529046	0.0359997	0.019399	NA	0.0634892	NA	A	G	TRUE	igd	NA	NA	NA	NA	NA	NA	NA
Non-cancer illness code, self-reported hyperthyroidismthyrotoxicosis	Recurrent or chronic depression	rs2160215	14	80995128	0.0194939	0.0119082	NA	0.101627	NA	C	T	TRUE	igd	NA	NA	NA	NA	NA	NA	NA
Non-cancer illness code, self-reported hyperthyroidismthyrotoxicosis	Recurrent or chronic depression	rs17651741	15	38577465	0.0213737	0.0136323	NA	0.11691	NA	A	G	TRUE	igd	NA	NA	NA	NA	NA	NA	NA
Non-cancer illness code, self-reported hyperthyroidismthyrotoxicosis	Recurrent or chronic depression	rs11642757	16	79719570	0.00692546	0.01154	NA	0.548421	NA	A	G	TRUE	igd	NA	NA	NA	NA	NA	NA	NA
Non-cancer illness code, self-reported hyperthyroidismthyrotoxicosis	Recurrent or chronic depression	rs9894461	17	28158043	0.0165357	0.0152994	NA	0.27978	NA	T	C	TRUE	igd	NA	NA	NA	NA	NA	NA	NA
Non-cancer illness code, self-reported hyperthyroidismthyrotoxicosis	Recurrent or chronic depression	rs59129932	19	4838044	-0.0191348	0.0114435	NA	0.0945018	NA	G	A	TRUE	igd	NA	NA	NA	NA	NA	NA	NA
Non-cancer illness code, self-reported hyperthyroidismthyrotoxicosis	Recurrent or chronic depression	rs11671004	19	35497092	0.010235	0.0124636	NA	0.411538	NA	T	C	TRUE	igd	NA	NA	NA	NA	NA	NA	NA
Non-cancer illness code, self-reported hyperthyroidismthyrotoxicosis	Anxiety disorder	rs6679677	1	113761186	-0.00373562	0.0128855	NA	0.771886	NA	A	C	TRUE	igd	NA	NA	NA	NA	NA	NA	NA
Non-cancer illness code, self-reported hyperthyroidismthyrotoxicosis	Anxiety disorder	rs6427397	1	157735935	0.0078584	0.00940461	NA	0.403385	NA	T	C	TRUE	igd	NA	NA	NA	NA	NA	NA	NA
Non-cancer illness code, self-reported hyperthyroidismthyrotoxicosis	Anxiety disorder	rs12741781	1	243264850	-0.0128309	0.00994393	NA	0.196937	NA	G	T	TRUE	igd	NA	NA	NA	NA	NA	NA	NA
Non-cancer illness code, self-reported hyperthyroidismthyrotoxicosis	Anxiety disorder	rs6432090	2	10305496	0.00221494	0.0097558	NA	0.820394	NA	G	A	TRUE	igd	NA	NA	NA	NA	NA	NA	NA
Non-cancer illness code, self-reported hyperthyroidismthyrotoxicosis	Anxiety disorder	rs11885501	2	10331540	-0.0137163	0.00977481	NA	0.16055	NA	G	A	TRUE	igd	NA	NA	NA	NA	NA	NA	NA
Non-cancer illness code, self-reported hyperthyroidismthyrotoxicosis	Anxiety disorder	rs10195156	2	167589343	-0.00356256	0.0109976	NA	0.745983	NA	C	T	TRUE	igd	NA	NA	NA	NA	NA	NA	NA
Non-cancer illness code, self-reported hyperthyroidismthyrotoxicosis	Anxiety disorder	rs3087243	2	203874196	0.0088267	0.00974333	NA	0.364977	NA	A	G	TRUE	igd	NA	NA	NA	NA	NA	NA	NA
Non-cancer illness code, self-reported hyperthyroidismthyrotoxicosis	Anxiety disorder	rs11683617	2	215728970	-0.0199459	0.011038	NA	0.0707571	NA	T	C	TRUE	igd	NA	NA	NA	NA	NA	NA	NA
Non-cancer illness code, self-reported hyperthyroidismthyrotoxicosis	Anxiety disorder	rs1559810	3	188406566	-0.00066877	0.00917542	NA	0.941896	NA	A	C	TRUE	igd	NA	NA	NA	NA	NA	NA	NA
Non-cancer illness code, self-reported hyperthyroidismthyrotoxicosis	Anxiety disorder	rs11724048	4	7671058	-0.0179903	0.0119808	NA	0.133203	NA	T	G	TRUE	igd	NA	NA	NA	NA	NA	NA	NA
Non-cancer illness code, self-reported hyperthyroidismthyrotoxicosis	Anxiety disorder	rs11729055	4	10708102	0.000273827	0.00922988	NA	0.976332	NA	T	C	TRUE	igd	NA	NA	NA	NA	NA	NA	NA
Non-cancer illness code, self-reported hyperthyroidismthyrotoxicosis	Anxiety disorder	rs11736377	4	40299247	0.0187561	0.0107098	NA	0.0798932	NA	T	C	TRUE	igd	NA	NA	NA	NA	NA	NA	NA
Non-cancer illness code, self-reported hyperthyroidismthyrotoxicosis	Anxiety disorder	rs409602	5	157181273	0.00709028	0.0146217	NA	0.627737	NA	A	T	TRUE	igd	NA	NA	NA	NA	NA	NA	NA
Non-cancer illness code, self-reported hyperthyroidismthyrotoxicosis	Anxiety disorder	rs9368644	6	30829306	0.0175211	0.0122193	NA	0.151602	NA	T	C	TRUE	igd	NA	NA	NA	NA	NA	NA	NA
Non-cancer illness code, self-reported hyperthyroidismthyrotoxicosis	Anxiety disorder	rs72928038	6	90267049	0.00598508	0.0143702	NA	0.67705	NA	A	G	TRUE	igd	NA	NA	NA	NA	NA	NA	NA
Non-cancer illness code, self-reported hyperthyroidismthyrotoxicosis	Anxiety disorder	rs444210	6	166976754	-0.00407388	0.00917776	NA	0.657125	NA	G	A	TRUE	igd	NA	NA	NA	NA	NA	NA	NA
Non-cancer illness code, self-reported hyperthyroidismthyrotoxicosis	Anxiety disorder	rs3113288	7	69067159	0.0112274	0.00918008	NA	0.221324	NA	G	A	TRUE	igd	NA	NA	NA	NA	NA	NA	NA
Non-cancer illness code, self-reported hyperthyroidismthyrotoxicosis	Anxiety disorder	rs56079671	7	139766580	-0.00732797	0.0121882	NA	0.547685	NA	A	G	TRUE	igd	NA	NA	NA	NA	NA	NA	NA
Non-cancer illness code, self-reported hyperthyroidismthyrotoxicosis	Anxiety disorder	rs17664732	8	32579600	0.00135717	0.00974626	NA	0.889252	NA	C	T	TRUE	igd	NA	NA	NA	NA	NA	NA	NA
Non-cancer illness code, self-reported hyperthyroidismthyrotoxicosis	Anxiety disorder	rs10087240	8	128000328	0.00080856	0.00916835	NA	0.929725	NA	T	C	TRUE	igd	NA	NA	NA	NA	NA	NA	NA
Non-cancer illness code, self-reported hyperthyroidismthyrotoxicosis	Anxiety disorder	rs7090530	10	6068912	0.0021604	0.00978316	NA	0.825226	NA	A	C	TRUE	igd	NA	NA	NA	NA	NA	NA	NA
Non-cancer illness code, self-reported hyperthyroidismthyrotoxicosis	Anxiety disorder	rs11008355	10	31123632	-0.00400176	0.0119616	NA	0.737964	NA	C	G	TRUE	igd	NA	NA	NA	NA	NA	NA	NA
Non-cancer illness code, self-reported hyperthyroidismthyrotoxicosis	Anxiety disorder	rs71508903	10	62020112	-0.0166516	0.0118444	NA	0.159765	NA	T	C	TRUE	igd	NA	NA	NA	NA	NA	NA	NA
Non-cancer illness code, self-reported hyperthyroidismthyrotoxicosis	Anxiety disorder	rs4409785	11	95578258	0.00611286	0.0122905	NA	0.618932	NA	C	T	TRUE	igd	NA	NA	NA	NA	NA	NA	NA
Non-cancer illness code, self-reported hyperthyroidismthyrotoxicosis	Anxiety disorder	rs7127307	11	128317488	0.000199164	0.00925842	NA	0.982838	NA	C	T	TRUE	igd	NA	NA	NA	NA	NA	NA	NA
Non-cancer illness code, self-reported hyperthyroidismthyrotoxicosis	Anxiety disorder	rs7310615	12	111427245	-0.000877492	0.00932452	NA	0.925025	NA	G	C	TRUE	igd	NA	NA	NA	NA	NA	NA	NA
Non-cancer illness code, self-reported hyperthyroidismthyrotoxicosis	Anxiety disorder	rs72723620	14	75529046	-0.0177574	0.0164099	NA	0.2792	NA	A	G	TRUE	igd	NA	NA	NA	NA	NA	NA	NA
Non-cancer illness code, self-reported hyperthyroidismthyrotoxicosis	Anxiety disorder	rs2160215	14	80995128	0.002758	0.0100589	NA	0.783942	NA	C	T	TRUE	igd	NA	NA	NA	NA	NA	NA	NA
Non-cancer illness code, self-reported hyperthyroidismthyrotoxicosis	Anxiety disorder	rs17651741	15	38577465	0.0126675	0.0114891	NA	0.270218	NA	A	G	TRUE	igd	NA	NA	NA	NA	NA	NA	NA
Non-cancer illness code, self-reported hyperthyroidismthyrotoxicosis	Anxiety disorder	rs11642757	16	79719570	0.015819	0.00973761	NA	0.104263	NA	A	G	TRUE	igd	NA	NA	NA	NA	NA	NA	NA
Non-cancer illness code, self-reported hyperthyroidismthyrotoxicosis	Anxiety disorder	rs9894461	17	28158043	-0.00199449	0.0129217	NA	0.877332	NA	T	C	TRUE	igd	NA	NA	NA	NA	NA	NA	NA
Non-cancer illness code, self-reported hyperthyroidismthyrotoxicosis	Anxiety disorder	rs59129932	19	4838044	0.00631726	0.00965313	NA	0.512838	NA	G	A	TRUE	igd	NA	NA	NA	NA	NA	NA	NA
Non-cancer illness code, self-reported hyperthyroidismthyrotoxicosis	Anxiety disorder	rs11671004	19	35497092	0.0175714	0.0105247	NA	0.095008	NA	T	C	TRUE	igd	NA	NA	NA	NA	NA	NA	NA
Thyroid cancer	Major depressive disorder || id:ebi-a-GCST90086058	rs16857609	2	218296508	-0.00199812	0.0254203	56637	0.937271	NA	T	C	TRUE	igd
Thyroid cancer	Major depressive disorder || id:ebi-a-GCST90086058	rs10948917	6	55274927	0.00101557	0.025475	56637	0.967935	NA	G	C	TRUE	igd
Thyroid cancer	Major depressive disorder || id:ebi-a-GCST90086058	rs75423089	12	102456819	-0.0808433	0.0848641	56637	0.336138	NA	T	C	TRUE	igd
Thyroid cancer	Major depressive disorder || id:ebi-a-GCST90086058	rs116332743	4	157038116	0.0441247	0.03176	56637	0.166091	NA	C	T	TRUE	igd
Thyroid cancer	Major depressive disorder || id:ebi-a-GCST90086058	rs9642727	8	32414032	0.0223026	0.0276754	56637	0.419815	NA	C	A	TRUE	igd
Thyroid cancer	Major depressive disorder || id:ebi-a-GCST90086058	rs117974752	18	57421308	-0.0461249	0.0830457	56637	0.566482	NA	C	T	TRUE	igd
Thyroid cancer	Major depressive disorder || id:ebi-a-GCST90086058	rs72743467	15	67451410	-0.0135305	0.0271208	56637	0.617568	NA	C	A	TRUE	igd
Thyroid cancer	Major depressive disorder || id:ebi-a-GCST90086058	rs925489	9	100546600	-0.0813726	0.0394277	56637	0.040507	NA	T	C	TRUE	igd
Thyroid cancer	Major depressive disorder || id:ebi-a-GCST90086058	rs12112897	7	78537885	0.0096282	0.0325535	56637	0.767572	NA	A	G	TRUE	igd
Thyroid cancer	Major depressive disorder || id:ebi-a-GCST90086058	rs146668343	4	113640879	-0.0608448	0.0468984	56637	0.19108	NA	T	A	TRUE	igd
Thyroid cancer	Major depressive disorder || id:ebi-a-GCST90086058	rs11251457	10	2761680	0.0429432	0.0521942	56637	0.412763	NA	A	G	TRUE	igd
Thyroid cancer	Major depressive disorder || id:ebi-a-GCST90086058	rs559534	8	8596181	0.0191952	0.0254598	56637	0.450823	NA	T	C	TRUE	igd
Thyroid cancer	Bipolar disorder bip2021 || id:ieu-b-5110	rs12112897	7	78537885	0.0121029	0.0162	413466	0.4576	NA	A	G	TRUE	igd	NA	NA	NA	NA	NA	NA	NA
Thyroid cancer	Bipolar disorder bip2021 || id:ieu-b-5110	rs117974752	18	57421308	0.0561049	0.0497	413466	0.2587	NA	C	T	TRUE	igd	NA	NA	NA	NA	NA	NA	NA
Thyroid cancer	Bipolar disorder bip2021 || id:ieu-b-5110	rs559534	8	8596181	-0.0141987	0.0101	413466	0.1626	NA	T	C	TRUE	igd	NA	NA	NA	NA	NA	NA	NA
Thyroid cancer	Bipolar disorder bip2021 || id:ieu-b-5110	rs72743467	15	67451410	-0.0127978	0.013	413466	0.3262	NA	C	A	TRUE	igd	NA	NA	NA	NA	NA	NA	NA
Thyroid cancer	Bipolar disorder bip2021 || id:ieu-b-5110	rs10948917	6	55274927	-9.9995e-05	0.01	413466	0.9884	NA	G	C	TRUE	igd	NA	NA	NA	NA	NA	NA	NA
Thyroid cancer	Bipolar disorder bip2021 || id:ieu-b-5110	rs75423089	12	102456819	-0.0358979	0.0404	413466	0.3751	NA	T	C	TRUE	igd	NA	NA	NA	NA	NA	NA	NA
Thyroid cancer	Bipolar disorder bip2021 || id:ieu-b-5110	rs16857609	2	218296508	-0.0133011	0.0106	413466	0.2076	NA	T	C	TRUE	igd	NA	NA	NA	NA	NA	NA	NA
Thyroid cancer	Bipolar disorder bip2021 || id:ieu-b-5110	rs9642727	8	32414032	-0.0197046	0.0093	413466	0.0347496	NA	C	A	TRUE	igd	NA	NA	NA	NA	NA	NA	NA
Thyroid cancer	Bipolar disorder bip2021 || id:ieu-b-5110	rs11251457	10	2761680	-0.0242047	0.0289	413466	0.4023	NA	A	G	TRUE	igd	NA	NA	NA	NA	NA	NA	NA
Thyroid cancer	Bipolar disorder bip2021 || id:ieu-b-5110	rs146668343	4	113674445	-0.0252973	0.025	413466	0.3123	NA	T	A	TRUE	igd	TRUE	rs146668343	rs6855396	T	A	G	A
Thyroid cancer	Bipolar disorder bip2021 || id:ieu-b-5110	rs116332743	4	157048690	0.00310482	0.0154	413466	0.8401	NA	C	T	TRUE	igd	TRUE	rs116332743	rs77647199	C	T	C	A
Thyroid cancer	Bipolar disorder bip2021 || id:ieu-b-5110	rs925489	9	100550455	-0.0100988	0.0099	413466	0.3085	NA	T	C	TRUE	igd	TRUE	rs925489	rs7027030	C	T	A	C
Thyroid cancer	Recurrent or chronic depression	rs16857609	2	217431785	0.0219597	0.0117737	NA	0.0621613	NA	T	C	TRUE	igd	NA	NA	NA	NA	NA	NA	NA
Thyroid cancer	Recurrent or chronic depression	rs10948917	6	55410129	-0.00693598	0.0119328	NA	0.561071	NA	G	C	TRUE	igd	NA	NA	NA	NA	NA	NA	NA
Thyroid cancer	Recurrent or chronic depression	rs12112897	7	78908569	0.012233	0.021821	NA	0.575066	NA	A	G	TRUE	igd	NA	NA	NA	NA	NA	NA	NA
Thyroid cancer	Recurrent or chronic depression	rs559534	8	8738671	0.0060798	0.0121886	NA	0.617914	NA	T	C	TRUE	igd	NA	NA	NA	NA	NA	NA	NA
Thyroid cancer	Recurrent or chronic depression	rs9642727	8	32556514	0.00183857	0.0109154	NA	0.866238	NA	C	A	TRUE	igd	NA	NA	NA	NA	NA	NA	NA
Thyroid cancer	Recurrent or chronic depression	rs925489	9	97784318	0.00129824	0.0113889	NA	0.909244	NA	T	C	TRUE	igd	NA	NA	NA	NA	NA	NA	NA
Thyroid cancer	Recurrent or chronic depression	rs11251457	10	2719488	-0.0483976	0.0215502	NA	0.0247167	NA	A	G	TRUE	igd	NA	NA	NA	NA	NA	NA	NA
Thyroid cancer	Recurrent or chronic depression	rs75423089	12	102063041	-0.0497216	0.0202698	NA	0.0141674	NA	T	C	TRUE	igd	NA	NA	NA	NA	NA	NA	NA
Thyroid cancer	Recurrent or chronic depression	rs72743467	15	67159072	0.0199839	0.0131024	NA	0.127207	NA	C	A	TRUE	igd	NA	NA	NA	NA	NA	NA	NA
Thyroid cancer	Recurrent or chronic depression	rs117974752	18	59754076	0.0228002	0.0468023	NA	0.626145	NA	C	T	TRUE	igd	NA	NA	NA	NA	NA	NA	NA
Thyroid cancer	Recurrent or chronic depression	rs111555062	19	38148275	0.0223581	0.0401158	NA	0.577295	NA	T	C	TRUE	igd	NA	NA	NA	NA	NA	NA	NA
Thyroid cancer	Anxiety disorder	rs16857609	2	217431785	0.012062	0.00993891	NA	0.224895	NA	T	C	TRUE	igd	NA	NA	NA	NA	NA	NA	NA
Thyroid cancer	Anxiety disorder	rs10948917	6	55410129	-0.0153462	0.0100815	NA	0.127957	NA	G	C	TRUE	igd	NA	NA	NA	NA	NA	NA	NA
Thyroid cancer	Anxiety disorder	rs12112897	7	78908569	-0.0372115	0.0185033	NA	0.044318	NA	A	G	TRUE	igd	NA	NA	NA	NA	NA	NA	NA
Thyroid cancer	Anxiety disorder	rs559534	8	8738671	-0.0016203	0.0102931	NA	0.874917	NA	T	C	TRUE	igd	NA	NA	NA	NA	NA	NA	NA
Thyroid cancer	Anxiety disorder	rs9642727	8	32556514	0.0138659	0.00921139	NA	0.132247	NA	C	A	TRUE	igd	NA	NA	NA	NA	NA	NA	NA
Thyroid cancer	Anxiety disorder	rs925489	9	97784318	-0.00955222	0.00960851	NA	0.320154	NA	T	C	TRUE	igd	NA	NA	NA	NA	NA	NA	NA
Thyroid cancer	Anxiety disorder	rs11251457	10	2719488	-0.0174592	0.0181867	NA	0.337057	NA	A	G	TRUE	igd	NA	NA	NA	NA	NA	NA	NA
Thyroid cancer	Anxiety disorder	rs75423089	12	102063041	-0.00433732	0.0170567	NA	0.799273	NA	T	C	TRUE	igd	NA	NA	NA	NA	NA	NA	NA
Thyroid cancer	Anxiety disorder	rs72743467	15	67159072	0.0111709	0.0110522	NA	0.31214	NA	C	A	TRUE	igd	NA	NA	NA	NA	NA	NA	NA
Thyroid cancer	Anxiety disorder	rs117974752	18	59754076	0.0317832	0.0393983	NA	0.419831	NA	C	T	TRUE	igd	NA	NA	NA	NA	NA	NA	NA
Thyroid cancer	Anxiety disorder	rs111555062	19	38148275	0.00154178	0.0340291	NA	0.963862	NA	T	C	TRUE	igd	NA	NA	NA	NA	NA	NA	NA
