# Supplementary material for: Causal Relationship Between Emotional Disorders and Thyroid Disorders: A Bidirectional Two‐Sample Mendelian Randomization Study
Source: Brain Behav. 2025 Jan 19;15(1):e70252. doi: 10.1002/brb3.70252 (PMC11743992; doi:10.1002/brb3.70252)
Supplement: Supplementary file 3 — Table S3 MR analysis of all exposure on the outcome [file BRB3-15-e70252-s005.xlsx]

## Sheet: Sheet1
Table S3. MR analysis of all exposure on the outcome
Exposure	Outcome	N.SNPs	Methods	OR (95% CI)	P
Major depressive disorder	Hypothyroidism	14	Inverse variance weighted	0.99369 ( 0.92568 - 1.06669 )	0.861
		14	MR Egger	1.05917 ( 0.88779 - 1.26363 )	0.53524
		14	Weighted median	1.02356 ( 0.94454 - 1.10919 )	0.56995
		14	Weighted mode	1.03239 ( 0.9185 - 1.16039 )	0.60203
	Autoimmune thyroiditis	11	Inverse variance weighted	0.7883 ( 0.38283 - 1.62323 )	0.51861
		11	MR Egger	1.97282 ( 0.4284 - 9.08487 )	0.40585
		11	Weighted median	0.72338 ( 0.31565 - 1.65778 )	0.44408
		11	Weighted mode	0.70363 ( 0.27701 - 1.78727 )	0.47686
	Nontoxic single thyroid nodule	11	Inverse variance weighted	1.03235 ( 0.7543 - 1.41292 )	0.84236
		11	MR Egger	1.92537 ( 1.07702 - 3.44197 )	0.05442
		11	Weighted median	1.09629 ( 0.72498 - 1.65777 )	0.66305
		11	Weighted mode	1.11532 ( 0.6575 - 1.89193 )	0.69414
	Thyrotoxicosis with toxic single thyroid nodule	11	Inverse variance weighted	0.94617 ( 0.41249 - 2.17034 )	0.89607
		11	MR Egger	0.87993 ( 0.14301 - 5.41431 )	0.89329
		11	Weighted median	1.07319 ( 0.37526 - 3.06917 )	0.89517
		11	Weighted mode	0.69358 ( 0.17687 - 2.71988 )	0.61115
	Non-cancer illness code, self-reported: hyperthyroidism/thyrotoxicosis	5	Inverse variance weighted	0.99975 ( 0.99817 - 1.00132 )	0.7514
		5	MR Egger	1.00141 ( 0.98176 - 1.02146 )	0.89769
		5	Weighted median	1.00027 ( 0.99831 - 1.00225 )	0.78503
		5	Weighted mode	1.00062 ( 0.99785 - 1.0034 )	0.6829
	Autoimmune thyroiditis	11	Inverse variance weighted	0.7883 ( 0.38283 - 1.62323 )	0.51861
		11	MR Egger	1.97282 ( 0.4284 - 9.08487 )	0.40585
		11	Weighted median	0.72338 ( 0.31565 - 1.65778 )	0.44408
		11	Weighted mode	0.70363 ( 0.27701 - 1.78727 )	0.47686
	Thyroid cancer	14	Inverse variance weighted	0.82434 ( 0.66286 - 1.02517 )	0.08248
		14	MR Egger	0.78851 ( 0.46917 - 1.32522 )	0.38736
		14	Weighted median	0.94227 ( 0.69426 - 1.27888 )	0.70279
		14	Weighted mode	0.96357 ( 0.65557 - 1.41628 )	0.85313
Bipolar disorder	Hypothyroidism	50	Inverse variance weighted	0.89864 ( 0.8486 - 0.95163 )	2.60E-04
		50	MR Egger	0.75926 ( 0.55275 - 1.04292 )	0.0955
		50	Weighted median	0.91566 ( 0.85621 - 0.97924 )	0.0101
		50	Weighted mode	0.98202 ( 0.83205 - 1.15902 )	0.83101
	Autoimmune thyroiditis	48	Inverse variance weighted	0.81764 ( 0.5266 - 1.26953 )	0.36978
		48	MR Egger	1.49026 ( 0.1347 - 16.48796 )	0.74642
		48	Weighted median	0.79317 ( 0.41944 - 1.4999 )	0.47593
		48	Weighted mode	0.69712 ( 0.18753 - 2.59146 )	0.59272
	Nontoxic single thyroid nodule	48	Inverse variance weighted	1.1423 ( 0.93007 - 1.40297 )	0.20455
		48	MR Egger	2.16273 ( 0.71021 - 6.58597 )	0.18119
		48	Weighted median	1.08775 ( 0.8098 - 1.46112 )	0.57637
		48	Weighted mode	0.84288 ( 0.43248 - 1.64274 )	0.61796
	Thyrotoxicosis with toxic single thyroid nodule	48	Inverse variance weighted	0.45547 ( 0.2244 - 0.92449 )	0.0294 5
		48	MR Egger	2.31804 ( 0.04916 - 109.30619 )	0.67092
		48	Weighted median	0.3944 ( 0.14447 - 1.07674 )	0.06941
		48	Weighted mode	0.38589 ( 0.06116 - 2.43467 )	0.31615
	Non-cancer illness code, self-reported: hyperthyroidism/thyrotoxicosis	47	Inverse variance weighted	0.99893 ( 0.99796 - 0.99991 )	0.03176
		47	MR Egger	0.99564 ( 0.98897 - 1.00235 )	0.2087
		47	Weighted median	0.99851 ( 0.99723 - 0.99979 )	0.02244
		47	Weighted mode	0.99803 ( 0.99519 - 1.00088 )	0.18123
	Autoimmune thyroiditis	48	Inverse variance weighted	0.81764 ( 0.5266 - 1.26953 )	0.36978
		48	MR Egger	1.49026 ( 0.1347 - 16.48796 )	0.74642
		48	Weighted median	0.79317 ( 0.41944 - 1.4999 )	0.47593
		48	Weighted mode	0.69712 ( 0.18753 - 2.59146 )	0.59272
	Thyroid cancer	50	Inverse variance weighted	1.0123 ( 0.84015 - 1.21972 )	0.89775
		50	MR Egger	0.82778 ( 0.30737 - 2.22932 )	0.71011
		50	Weighted median	0.87817 ( 0.66911 - 1.15254 )	0.34897
		50	Weighted mode	0.81965 ( 0.46969 - 1.43038 )	0.48721
Recurrent or chronic depression	Hypothyroidism	12	Inverse variance weighted	1.0561 ( 0.95216 - 1.1714 )	0.30179
		12	MR Egger	1.1196 ( 0.61433 - 2.04046 )	0.71987
		12	Weighted median	1.07176 ( 0.94007 - 1.22189 )	0.3002
		12	Weighted mode	1.16092 ( 0.91858 - 1.4672 )	0.23758
	Autoimmune thyroiditis	12	Inverse variance weighted	1.67187 ( 0.7448 - 3.75289 )	0.21284
		12	MR Egger	0.82133 ( 0.01833 - 36.8048 )	0.92119
		12	Weighted median	1.81589 ( 0.62472 - 5.27829 )	0.27315
		12	Weighted mode	2.00306 ( 0.39114 - 10.25798 )	0.42224
	Nontoxic single thyroid nodule	12	Inverse variance weighted	1.35985 ( 0.91986 - 2.01029 )	0.12327
		12	MR Egger	0.41505 ( 0.07644 - 2.25357 )	0.33235
		12	Weighted median	1.42995 ( 0.8535 - 2.39572 )	0.17435
		12	Weighted mode	1.49149 ( 0.60545 - 3.67421 )	0.40335
	Thyrotoxicosis with toxic single thyroid nodule	12	Inverse variance weighted	1.60768 ( 0.39466 - 6.54903 )	0.50761
		12	MR Egger	0.11414 ( 0.00018 - 71.88677 )	0.52418
		12	Weighted median	2.84529 ( 0.5263 - 15.38224 )	0.22456
		12	Weighted mode	9.28977 ( 0.32529 - 265.30352 )	0.21909
	Non-cancer illness code, self-reported: hyperthyroidism/thyrotoxicosis	10	Inverse variance weighted	0.99972 ( 0.99791 - 1.00154 )	0.76414
		10	MR Egger	0.99372 ( 0.98059 - 1.00702 )	0.37997
		10	Weighted median	1.00058 ( 0.9982 - 1.00297 )	0.63296
		10	Weighted mode	1.00075 ( 0.99714 - 1.00436 )	0.69474
	Autoimmune thyroiditis	12	Inverse variance weighted	1.67187 ( 0.7448 - 3.75289 )	0.21284
		12	MR Egger	0.82133 ( 0.01833 - 36.8048 )	0.92119
		12	Weighted median	1.81589 ( 0.62472 - 5.27829 )	0.27315
		12	Weighted mode	2.00306 ( 0.39114 - 10.25798 )	0.42224
	Thyroid cancer	12	Inverse variance weighted	0.75741 ( 0.52351 - 1.09582 )	0.14037
		12	MR Egger	0.42057 ( 0.06157 - 2.87289 )	0.3977
		12	Weighted median	0.71283 ( 0.44431 - 1.14362 )	0.16045
		12	Weighted mode	0.66953 ( 0.31784 - 1.41038 )	0.31388
Anxiety disorder	Hypothyroidism	58	Inverse variance weighted	1.09655 ( 1.01641 - 1.18301 )	0.01729
		58	MR Egger	0.91691 ( 0.69161 - 1.2156 )	0.54896
		58	Weighted median	1.11995 ( 1.02669 - 1.22168 )	0.01065
		58	Weighted mode	1.07792 ( 0.86886 - 1.33727 )	0.49794
	Autoimmune thyroiditis	58	Inverse variance weighted	0.94107 ( 0.5351 - 1.65505 )	0.833
		58	MR Egger	1.22034 ( 0.15153 - 9.82775 )	0.85227
		58	Weighted median	1.40029 ( 0.63584 - 3.08382 )	0.40324
		58	Weighted mode	1.338 ( 0.23495 - 7.61966 )	0.74406
	Nontoxic single thyroid nodule	58	Inverse variance weighted	1.20325 ( 0.9397 - 1.54071 )	0.1424
		58	MR Egger	1.31277 ( 0.52959 - 3.25417 )	0.55919
		58	Weighted median	1.05992 ( 0.75225 - 1.49341 )	0.73941
		58	Weighted mode	0.94425 ( 0.44139 - 2.02 )	0.88299
	Thyrotoxicosis with toxic single thyroid nodule	58	Inverse variance weighted	1.07061 ( 0.4483 - 2.55674 )	0.87792
		58	MR Egger	2.0956 ( 0.08328 - 52.73062 )	0.65474
		58	Weighted median	1.21496 ( 0.37615 - 3.92433 )	0.74481
		58	Weighted mode	1.65687 ( 0.09652 - 28.44064 )	0.72903
	Non-cancer illness code, self-reported: hyperthyroidism/thyrotoxicosis	42	Inverse variance weighted	0.99889 ( 0.99654 - 1.00124 )	0.35464
		42	MR Egger	0.97887 ( 0.96815 - 0.98971 )	4.80E-0 4
		42	Weighted median	1.00007 ( 0.99836 - 1.00178 )	0.9373
		42	Weighted mode	1.00056 ( 0.99682 - 1.00432 )	0.76949
	Autoimmune thyroiditis	58	Inverse variance weighted	0.94107 ( 0.5351 - 1.65505 )	0.833
		58	MR Egger	1.22034 ( 0.15153 - 9.82775 )	0.85227
		58	Weighted median	1.40029 ( 0.63584 - 3.08382 )	0.40324
		58	Weighted mode	1.338 ( 0.23495 - 7.61966 )	0.74406
	Thyroid cancer	57	Inverse variance weighted	0.95862 ( 0.75981 - 1.20945 )	0.72156
		57	MR Egger	1.00078 ( 0.41834 - 2.39414 )	0.99861
		57	Weighted median	0.89962 ( 0.63861 - 1.26732 )	0.54517
		57	Weighted mode	0.86929 ( 0.41355 - 1.82725 )	0.71309
Hypothyroidism	Major depressive disorder	57	Inverse variance weighted	1.01802 ( 0.93066 - 1.11358 )	0.69644
		57	MR Egger	1.00695 ( 0.83023 - 1.22128 )	0.94417
		57	Weighted median	1.07702 ( 0.95808 - 1.21072 )	0.21395
		57	Weighted mode	1.14291 ( 1.00421 - 1.30077 )	0.04778
	Bipolar disorder	57	Inverse variance weighted	0.98213 ( 0.94988 - 1.01546 )	0.28956
		57	MR Egger	0.88825 ( 0.82872 - 0.95204 )	0.00147
		57	Weighted median	0.97736 ( 0.93644 - 1.02007 )	0.29396
		57	Weighted mode	0.97237 ( 0.91767 - 1.03032 )	0.34685
	Recurrent or chronic depression	57	Inverse variance weighted	1.03367 ( 1.00233 - 1.06598 )	0.03503
		57	MR Egger	1.01443 ( 0.9491 - 1.08427 )	0.67475
		57	Weighted median	1.0231 ( 0.97683 - 1.07156 )	0.33345
		57	Weighted mode	1.02647 ( 0.97316 - 1.0827 )	0.34109
	Anxiety disorder	57	Inverse variance weighted	1.00984 ( 0.983 - 1.03741 )	0.47627
		57	MR Egger	0.98059 ( 0.92551 - 1.03894 )	0.50901
		57	Weighted median	0.99483 ( 0.95617 - 1.03505 )	0.79777
		57	Weighted mode	0.99373 ( 0.94875 - 1.04085 )	0.7912
Autoimmune thyroiditis	Major depressive disorder	8	Inverse variance weighted	1.02126 ( 0.9935 - 1.04979 )	0.13455
		8	MR Egger	1.03228 ( 0.97396 - 1.09408 )	0.32544
		8	Weighted median	1.0102 ( 0.9752 - 1.04645 )	0.5728
		8	Weighted mode	1.0083 ( 0.96795 - 1.05033 )	0.70336
	Bipolar disorder	8	Inverse variance weighted	0.98933 ( 0.97235 - 1.0066 )	0.22438
		8	MR Egger	1.01358 ( 0.97515 - 1.05353 )	0.51951
		8	Weighted median	0.99599 ( 0.97873 - 1.01355 )	0.6522
		8	Weighted mode	0.99753 ( 0.97626 - 1.01926 )	0.82817
	Recurrent or chronic depression	8	Inverse variance weighted	1.02792 ( 1.01269 - 1.04338 )	3.00E-04
		8	MR Egger	1.01317 ( 0.98135 - 1.04603 )	0.45214
		8	Weighted median	1.0188 ( 0.99934 - 1.03865 )	0.05842
		8	Weighted mode	1.01682 ( 0.99032 - 1.04404 )	0.25566
	Anxiety disorder	8	Inverse variance weighted	1.00904 ( 0.99336 - 1.02497 )	0.26009
		8	MR Egger	1.01572 ( 0.98013 - 1.05261 )	0.42429
		8	Weighted median	1.00217 ( 0.98507 - 1.01957 )	0.80484
		8	Weighted mode	0.99822 ( 0.97126 - 1.02592 )	0.9019
Nontoxic single thyroid nodule	Major depressive disorder	58	Inverse variance weighted	1.02953 ( 0.99812 - 1.06194 )	0.06565
		58	MR Egger	1.03589 ( 0.95548 - 1.12307 )	0.39598
		58	Weighted median	1.02456 ( 0.97939 - 1.07182 )	0.29155
		58	Weighted mode	1.02631 ( 0.95097 - 1.10761 )	0.50705
	Bipolar disorder	56	Inverse variance weighted	0.99505 ( 0.98131 - 1.00897 )	0.48365
		56	MR Egger	0.99747 ( 0.95936 - 1.03709 )	0.89909
		56	Weighted median	0.99264 ( 0.97331 - 1.01236 )	0.46186
		56	Weighted mode	0.99039 ( 0.95051 - 1.03195 )	0.64708
	Recurrent or chronic depression	61	Inverse variance weighted	1.00498 ( 0.99031 - 1.01987 )	0.50803
		61	MR Egger	1.01586 ( 0.97703 - 1.05624 )	0.4319
		61	Weighted median	0.99794 ( 0.97713 - 1.0192 )	0.84814
		61	Weighted mode	0.99795 ( 0.94729 - 1.05132 )	0.93862
	Anxiety disorder	61	Inverse variance weighted	0.99772 ( 0.98437 - 1.01125 )	0.7401
		61	MR Egger	0.98999 ( 0.95506 - 1.0262 )	0.58523
		61	Weighted median	0.99154 ( 0.97293 - 1.01051 )	0.37964
		61	Weighted mode	0.97098 ( 0.9328 - 1.01072 )	0.15533
Thyrotoxicosis with toxic single thyroid nodule	Major depressive disorder	45	Inverse variance weighted	0.99521 ( 0.98281 - 1.00775 )	0.45226
		45	MR Egger	0.99811 ( 0.97274 - 1.02414 )	0.88594
		45	Weighted median	1.00341 ( 0.98807 - 1.019 )	0.66472
		45	Weighted mode	1.00494 ( 0.9846 - 1.0257 )	0.63907
	Bipolar disorder	44	Inverse variance weighted	1.00029 ( 0.9948 - 1.00582 )	0.91693
		44	MR Egger	1.00684 ( 0.99525 - 1.01856 )	0.25496
		44	Weighted median	0.99954 ( 0.99238 - 1.00676 )	0.90056
		44	Weighted mode	1.00076 ( 0.98655 - 1.01517 )	0.91772
	Recurrent or chronic depression	49	Inverse variance weighted	1.00116 ( 0.99603 - 1.00631 )	0.65921
		49	MR Egger	0.99701 ( 0.98638 - 1.00776 )	0.58731
		49	Weighted median	1.00273 ( 0.99578 - 1.00973 )	0.44251
		49	Weighted mode	1.00446 ( 0.99049 - 1.01862 )	0.53635
	Anxiety disorder	49	Inverse variance weighted	1.00286 ( 0.99813 - 1.00761 )	0.23608
		49	MR Egger	0.99985 ( 0.98999 - 1.00981 )	0.97651
		49	Weighted median	1.00185 ( 0.99565 - 1.00809 )	0.55993
		49	Weighted mode	0.99583 ( 0.9827 - 1.00914 )	0.54032
Non-cancer illness code, self-reported: hyperthyroidism/thyrotoxicosis	Major depressive disorder	33	Inverse variance weighted	68.5278 ( 0.12779 - 36747.16851 )	0.18738
		33	MR Egger	8.42135 ( 7e-05 - 1034034.96892 )	0.72396
		33	Weighted median	85.06121 ( 0.01275 - 567619.14607 )	0.32266
		33	Weighted mode	612.12888 ( 0.05133 - 7299616.22847 )	0.1897
	Bipolar disorder	34	Inverse variance weighted	0.0025 ( 6e-05 - 0.10085 )	0.00149
		34	MR Egger	4e-05 ( 0 - 0.03467 )	0.00602
		34	Weighted median	0.00035 ( 1e-05 - 0.02309 )	0.00019
		34	Weighted mode	0.00013 ( 0 - 0.01209 )	0.00049
	Recurrent or chronic depression	30	Inverse variance weighted	3.28456 ( 0.04667 - 231.16674 )	0.58373
		30	MR Egger	887.44734 ( 0.00349 - 225503566.59095 )	0.29417
		30	Weighted median	24.46748 ( 0.11782 - 5081.28389 )	0.24022
		30	Weighted mode	84.32712 ( 0.13807 - 51501.57953 )	0.18587
	Anxiety disorder	30	Inverse variance weighted	0.20505 ( 0.01004 - 4.18841 )	0.30328
		30	MR Egger	0.14626 ( 2e-05 - 978.49534 )	0.6721
		30	Weighted median	0.55153 ( 0.00653 - 46.57603 )	0.79262
		30	Weighted mode	0.60886 ( 0.00232 - 159.99045 )	0.86264
Thyroid cancer	Major depressive disorder	10	Inverse variance weighted	0.98806 ( 0.93301 - 1.04637 )	0.68146
		10	MR Egger	0.98939 ( 0.83112 - 1.1778 )	0.90748
		10	Weighted median	0.95271 ( 0.88033 - 1.03104 )	0.22947
		10	Weighted mode	0.93207 ( 0.82219 - 1.05664 )	0.30025
	Bipolar disorder	10	Inverse variance weighted	1.0019 ( 0.97551 - 1.029 )	0.88918
		10	MR Egger	1.05742 ( 0.98687 - 1.13302 )	0.15164
		10	Weighted median	1.01048 ( 0.98035 - 1.04153 )	0.49967
		10	Weighted mode	1.01776 ( 0.98624 - 1.05029 )	0.30116
	Recurrent or chronic depression	10	Inverse variance weighted	1.01307 ( 0.98088 - 1.04632 )	0.43049
		10	MR Egger	0.99131 ( 0.91154 - 1.07806 )	0.84348
		10	Weighted median	1.00594 ( 0.97404 - 1.03888 )	0.71882
		10	Weighted mode	1.00635 ( 0.96765 - 1.0466 )	0.75887
	Anxiety disorder	10	Inverse variance weighted	1.01659 ( 0.99654 - 1.03705 )	0.10536
		10	MR Egger	0.99781 ( 0.94883 - 1.04932 )	0.93414
		10	Weighted median	1.01987 ( 0.99349 - 1.04696 )	0.14115
		10	Weighted mode	1.01844 ( 0.98837 - 1.04943 )	0.26267
