# Supplementary material for: Causal Relationship Between Emotional Disorders and Thyroid Disorders: A Bidirectional Two‐Sample Mendelian Randomization Study
Source: Brain Behav. 2025 Jan 19;15(1):e70252. doi: 10.1002/brb3.70252 (PMC11743992; doi:10.1002/brb3.70252)
Supplement: Supplementary file 5 — Table S5 The MR pleiotropy residual sum and outlier results [file BRB3-15-e70252-s002.xlsx]

## Sheet: Table S5 
Table S5. The MR pleiotropy residual sum and outlier results
Exposure	Outcome	Raw			Outlier corrected			Global p	Number of outliers	Distortion p
		OR	95%CI	P	OR	95%CI	P
Major depressive disorder	Hypothyroidism	0.993686	(1.066694-0.9256751)	0.863696	/	/	/	0.045	/	/
	Autoimmune thyroiditis	0.788303	(0.3828313-1.623225)	0.533139	/	/	/	0.128	/	/
	Nontoxic single thyroid nodule	1.03235	(1.412916-0.7542952)	0.846343	/	/	/	0.169	/	/
	Thyrotoxicosis with toxic single thyroid nodule	0.946175	(1.768812- 0.5061286)	0.865848	/	/	/	0.837	/	/
	Non-cancer illness code, self-reported: hyperthyroidism/thyrotoxicosis	0.999746	(1.000828-0.9986644)	0.669128	/	/	/	0.708	/	/
	Autoimmune thyroiditis	0.788303	(1.623225-0.3828313)	0.533139	/	/	/	0.128	/	/
	Thyroid cancer	0.824344	(0.9796705-0.6936436)	0.047082	/	/	/	0.825	/	/
Bipolar disorder	Hypothyroidism	0.900161	(0.9525521-0.8506518)	0.000638	0.908613	（0.9587081-0.8611348）	0.0010012	0.028	1	0.707
	Autoimmune thyroiditis	0.816778	(1.257466-0.5305322)	0.362517	/	/	/	0.555	/	/
	Nontoxic single thyroid nodule	1.13905	(1.382833-0.9382495)	0.194483	/	/	/	0.691	/	/
	Thyrotoxicosis with toxic single thyroid nodule	0.452931	(0.906953-0.2261935)	0.0300583	/	/	/	0.197	/	/
	Non-cancer illness code, self-reported: hyperthyroidism/thyrotoxicosis	0.999044	(1.000027-0.9980621)	0.062832	/	/	/	0.123	/	/
	Autoimmune thyroiditis	0.816778	(1.257466-0.5305322)	0.362517	/	/	/	0.555	/	/
	Thyroid cancer	1.0123	(1.191066-0.8603629)	0.883469	/	/	/	0.879	/	/
Recurrent or chronic depression	Hypothyroidism	1.05597	( 1.161205 - 0.9602667)	0.283192	/	/	/	0.366	/	/
	Autoimmune thyroiditis	1.76844	(3.766865- 0.8302315)	0.165237	/	/	/	0.498	/	/
	Nontoxic single thyroid nodule	1.3174	(1.901595- 0.9126782)	0.16674	/	/	/	0.434	/	/
	Thyrotoxicosis with toxic single thyroid nodule	1.64982	(6.044111- 0.4503414)	0.464363	/	/	/	0.197	/	/
	Non-cancer illness code, self-reported: hyperthyroidism/thyrotoxicosis	0.999539	(1.00088- 0.9981991)	0.515479	/	/	/	0.793	/	/
	Autoimmune thyroiditis	1.76844	(3.766865- 0.8302315)	0.165237	/	/	/	0.498	/	/
	Thyroid cancer	0.764992	(1.010909- 0.5788972)	0.0840581	/	/	/	0.815	/	/
Anxiety disorder	Hypothyroidism	1.09312	(1.175747- 1.016304)	0.0197582	1.12428	（ 1.194460- 1.058223）	3.54E-04	0.006	1	0.433
	Autoimmune thyroiditis	0.938137	(1.624094- 0.5419027)	0.820371	/	/	/	0.262	/	/
	Nontoxic single thyroid nodule	1.22176	(1.51943- 0.9824035)	0.0768218	/	/	/	0.864	//	/
	Thyrotoxicosis with toxic single thyroid nodule	1.09144	(2.552843- 0.466635)	0.84073	/	/	/	0.095	/	/
	Non-cancer illness code, self-reported: hyperthyroidism/thyrotoxicosis	0.998843	(1.001143- 0.9965475)	0.329414	1.00021	( 1.001430- 0.9989881)	0.739901	<0.001	1	0.041
	Autoimmune thyroiditis	0.938137	(1.624094- 0.5419027)	0.820371	/	/	/	0.262	/	/
	Thyroid cancer	0.935443	( 1.165258- 0.7509532)	0.553802	/	/	/	0.587	/	/
Hypothyroidism	Major depressive disorder	1.02154	(1.110866- 0.9393876)	0.620098	/	/	/	0.005	/	/
	Bipolar disorder	0.981942	(1.014834-0.9501163)	0.28248	0.978071	（1.008771-0.9483051）	0.164669	0.003	1	0.833
	Recurrent or chronic depression	1.03661	(1.068445- 1.005732)	0.0230015	/	/	/	0.41	/	/
	Anxiety disorder	1.01219	(1.038405-0.9866431)	0.356373	/	/	/	0.396	/	/
Autoimmune thyroiditis	Major depressive disorder	1.02126	(1.047677-0.9955047)	0.150508	/	/	/	0.595	/	/
	Bipolar disorder	0.989328	(1.006601 -0.9723511)	0.263764	/	/	/	0.125	/	/
	Recurrent or chronic depression	1.02792	(1.043383 -1.012686)	0.00856892	/	/	/	0.465	/	/
	Anxiety disorder	1.00904	(1.024973-0.9933578)	0.297215	/	/	/	0.126	/	/
Nontoxic single thyroid nodule	Major depressive disorder	1.03361	(1.058817-1.009)	0.00910103	/	/	/	0.972	/	/
	Bipolar disorder	0.997272	(1.010882-0.9838456)	0.694207	/	/	/	0.203	/	/
	Recurrent or chronic depression	1.01193	(1.02598-0.998068)	0.0964771	/	/	/	0.484	/	/
	Anxiety disorder	0.998373	(1.010462-0.9864288)	0.791681	/	/	/	0.347	/	/
Thyrotoxicosis with toxic single thyroid nodule	Major depressive disorder	0.995831	(1.007054-0.9847333)	0.468361	/	/	/	0.01	/	/
	Bipolar disorder	1.00063	(1.005397-0.9958778)	0.797465	/	/	/	0.07	/	/
	Recurrent or chronic depression	1.00045	(1.005198-0.9957209)	0.853475	/	/	/	0.224	/	/
	Anxiety disorder	1.00284	(1.007411-0.9982939)	0.226183	1.00364	（1.007978-0.9993248）	0.104044	0.012	1	0.755
Non-cancer illness code, self-reported: hyperthyroidism/thyrotoxicosis	Major depressive disorder	20.5333	(19161- 0.02200387)	0.392309	/	/	/	0.129	/	/
	Bipolar disorder	0.00213614	(0.0710393- 6.423339e-05)	0.00149123	/	/	/	<0.001	/	/
	Recurrent or chronic depression	5.93379	(334.7956- 0.1051681)	0.393253	/	/	/	0.086	/	/
	Anxiety disorder	0.23876	(3.750526 - 0.01519958)	0.315714	/	/	/	0.678	/	/
Thyroid cancer	Major depressive disorder	0.976534	(1.024526- 0.9307894)	0.352832	/	/	/	0.432	/	/
	Bipolar disorder	0.998134	(1.021469- 0.9753324)	0.877004	/	/	/	0.218	/	/
	Recurrent or chronic depression	1.01391	(1.045043- 0.9836982)	0.391846	/	/	/	0.081	/	/
	Anxiety disorder	1.01886	(1.03929- 0.9988251)	0.0949803	/	/	/	0.482	/	/
